# Supplementary material for: Cultural adaptation, translation and validation of the Spanish version Debriefing Experience Scale
Source: PLoS One. 2022 May 5;17(5):e0267956. doi: 10.1371/journal.pone.0267956 (PMC9070952; doi:10.1371/journal.pone.0267956)
Supplement: S1 Data — (XLSX) [file pone.0267956.s001.xlsx]

## Sheet: Hoja1
Sex	Age	Academic course	Study schedule	Average grade previous course	Currently employed	Working in healthcare sector	Type of contract	Experience_1	Experience_2	Experience_3	Experience_4	Experience_5	Experience_6	Experience_7	Experience_8	Experience_9	Experience_10	Experience_11	Experience_12	Experience_13	Experience_14	Experience_15	Experience_16	Experience_17	Experience_18	Experience_19	Experience_20	Importance_1	Importance_2	Importance_3	Importance_4	Importance_5	Importance_6	Importance_7	Importance_8	Importance_9	Importance_10	Importance_11	Importance_12	Importance_13	Importance_14	Importance_15	Importance_16	Importance_17	Importance_18	Importance_19	Importance_20
Women	29	Fourth	Morning	8.5	Yes	Yes	Temporary employment	agree	agree	agree	agree	agree	agree	agree	agree	undecided	undecided	undecided	undecided	undecided	undecided	undecided	undecided	undecided	undecided	undecided	undecided	undecided	undecided	undecided	undecided	undecided	undecided	undecided	undecided	undecided	undecided	undecided	undecided	undecided	undecided	undecided	undecided	undecided	undecided	undecided	undecided
Women	24	Fourth	Morning	8.3	Yes	Yes	Permanent employment	agree	agree	agree	agree	agree	undecided	agree	agree	agree	strongly agree	agree	strongly agree	agree	agree	strongly agree	agree	agree	strongly agree	agree	agree	agree	agree	agree	agree	agree	undecided	agree	agree	agree	agree	agree	strongly agree	agree	undecided	agree	agree	agree	agree	undecided	agree
Men	29	Third	Afternoon	8.2	Yes	Yes	Permanent employment	strongly agree	agree	agree	agree	agree	agree	agree	agree	agree	agree	agree	agree	agree	strongly agree	undecided	strongly agree	agree	agree	strongly agree	strongly agree	agree	agree	agree	agree	agree	agree	agree	agree	agree	undecided	agree	agree	undecided	agree	agree	agree	agree	agree	undecided	agree
Men	26	Second	Morning	8.2	Yes	Yes	Temporary employment	strongly agree	strongly agree	strongly agree	strongly agree	agree	strongly agree	agree	agree	strongly agree	undecided	agree	undecided	strongly agree	agree	undecided	undecided	agree	undecided	agree	agree	strongly agree	strongly agree	strongly agree	strongly agree	agree	strongly agree	agree	agree	strongly agree	undecided	agree	undecided	strongly agree	agree	undecided	undecided	agree	undecided	agree	agree
Women	22	Fourth	Afternoon	8.2	Yes	Yes	Permanent employment	agree	agree	undecided	undecided	agree	undecided	agree	strongly agree	strongly agree	strongly agree	undecided	agree	undecided	strongly agree	agree	undecided	strongly agree	agree	strongly agree	strongly agree	strongly agree	strongly agree	agree	agree	agree	undecided	strongly agree	strongly agree	agree	agree	agree	agree	agree	agree	agree	agree	agree	undecided	agree	agree
Women	36	Second	Afternoon		Yes	Yes	Permanent employment	strongly agree	strongly agree	strongly agree	strongly agree	strongly agree	strongly agree	strongly agree	strongly agree	agree	strongly agree	agree	strongly agree	strongly agree	strongly agree	strongly agree	agree	agree	strongly agree	strongly agree	strongly agree	strongly agree	agree	agree	strongly agree	agree	strongly agree	strongly agree	strongly agree	undecided	agree	undecided	strongly agree	strongly agree	undecided	agree	strongly agree	agree	undecided	agree	agree
Women	23	Fourth	Morning	8.7	Yes	Yes	Permanent employment	agree	agree	agree	agree	agree	agree	agree	agree	undecided	agree	undecided	agree	undecided	agree	undecided	undecided	agree	agree	agree	agree	agree	agree	agree	agree	agree	agree	agree	agree	undecided	agree	undecided	agree	undecided	agree	undecided	undecided	agree	agree	agree	agree
Women	19	Second	Morning	8.0	Yes	No	Temporary employment	strongly agree	strongly agree	strongly agree	strongly agree	strongly agree	strongly agree	strongly agree	strongly agree	agree	undecided	strongly agree	strongly agree	strongly agree	agree	strongly agree	strongly agree	strongly agree	agree	agree	strongly agree	agree	agree	strongly agree	agree	strongly agree	strongly agree	strongly agree	agree	agree	strongly agree	agree	strongly agree	undecided	agree	agree	undecided	agree	agree	agree	agree
Women	42	Fourth	Morning	8.0	Yes	Yes	Permanent employment	agree	agree	agree	agree	agree	undecided	agree	strongly agree	agree	agree	strongly agree	agree	strongly agree	strongly agree	agree	agree	strongly agree	agree	strongly agree	strongly agree	agree	agree	agree	agree	agree	undecided	agree	strongly agree	agree	agree	agree	agree	agree	agree	undecided	agree	agree	agree	agree	agree
Women	21	Second	Morning	8.0	Yes	Yes	Permanent employment	strongly agree	agree	strongly agree	strongly agree	strongly agree	agree	agree	agree	agree	agree	undecided	agree	agree	agree	undecided	undecided	agree	agree	agree	agree	strongly agree	agree	strongly agree	strongly agree	strongly agree	agree	agree	agree	agree	agree	undecided	agree	agree	agree	undecided	agree	agree	agree	agree	agree
Women	48	Fourth	Morning	8.0	Yes	Yes	Permanent employment	strongly agree	strongly agree	strongly agree	strongly agree	agree	strongly agree	strongly agree	strongly agree	agree	agree	agree	undecided	undecided	undecided	agree	agree	strongly agree	agree	agree	strongly agree	strongly agree	strongly agree	strongly agree	strongly agree	undecided	undecided	strongly agree	strongly agree	agree	undecided	agree	agree	undecided	agree	agree	agree	agree	agree	agree	agree
Men	31	Third	Morning	7.8	Yes	Yes	Temporary employment	agree	agree	agree	strongly agree	agree	strongly agree	strongly agree	agree	strongly agree	strongly agree	strongly agree	agree	agree	agree	strongly agree	agree	strongly agree	agree	agree	strongly agree	agree	agree	agree	strongly agree	agree	strongly agree	strongly agree	agree	agree	agree	agree	agree	strongly agree	agree	agree	agree	agree	agree	agree	strongly agree
Women	24	Third	Afternoon	7.8	Yes	Yes	Permanent employment	strongly agree	agree	strongly agree	agree	strongly agree	strongly agree	strongly agree	agree	agree	agree	agree	agree	strongly agree	strongly agree	strongly agree	strongly agree	strongly agree	agree	agree	agree	agree	strongly agree	strongly agree	agree	strongly agree	agree	agree	agree	agree	agree	agree	agree	agree	agree	agree	agree	agree	agree	agree	agree
Women	23	Third	Afternoon		Yes	Yes	Permanent employment	agree	agree	agree	strongly agree	strongly agree	strongly agree	strongly agree	agree	agree	strongly agree	strongly agree	agree	undecided	agree	undecided	undecided	strongly agree	undecided	strongly agree	strongly agree	agree	strongly agree	strongly agree	strongly agree	strongly agree	strongly agree	agree	agree	strongly agree	strongly agree	strongly agree	strongly agree	strongly agree	strongly agree	agree	agree	agree	agree	agree	agree
Women	37	Third	Morning	7.8	Yes	Yes	Permanent employment	strongly agree	strongly agree	strongly agree	strongly agree	strongly agree	strongly agree	strongly agree	strongly agree	strongly agree	agree	agree	agree	agree	agree	strongly agree	agree	agree	agree	agree	agree	strongly agree	strongly agree	strongly agree	strongly agree	strongly agree	strongly agree	strongly agree	strongly agree	strongly agree	agree	agree	agree	agree	agree	strongly agree	agree	agree	agree	agree	strongly agree
Men	23	Third	Afternoon		Yes	Yes	Temporary employment	strongly agree	agree	agree	strongly agree	agree	strongly agree	strongly agree	agree	strongly agree	strongly agree	agree	strongly agree	strongly agree	strongly agree	agree	agree	strongly agree	agree	strongly agree	agree	strongly agree	strongly agree	strongly agree	agree	strongly agree	strongly agree	agree	strongly agree	strongly agree	strongly agree	agree	strongly agree	strongly agree	strongly agree	strongly agree	agree	agree	agree	agree	strongly agree
Women	20	Second	Afternoon	8.0	Yes	No	Permanent employment	strongly agree	agree	strongly agree	agree	agree	agree	strongly agree	agree	undecided	agree	undecided	agree	undecided	agree	agree	strongly agree	agree	agree	agree	agree	strongly agree	agree	agree	agree	strongly agree	strongly agree	strongly agree	strongly agree	agree	agree	undecided	strongly agree	undecided	agree	agree	strongly agree	agree	agree	agree	agree
Women	25	Second	Morning		Yes	Yes	Temporary employment	agree	strongly agree	agree	agree	agree	strongly agree	agree	strongly agree	agree	agree	undecided	agree	agree	agree	strongly agree	agree	strongly agree	agree	agree	agree	agree	agree	agree	strongly agree	strongly agree	strongly agree	agree	strongly agree	agree	agree	strongly agree	agree	strongly agree	agree	strongly agree	strongly agree	agree	agree	agree	strongly agree
Women	19	Second	Morning		Yes	Yes	Temporary employment	strongly agree	agree	strongly agree	undecided	strongly agree	agree	strongly agree	strongly agree	agree	agree	undecided	strongly agree	agree	agree	strongly agree	undecided	strongly agree	agree	strongly agree	strongly agree	strongly agree	strongly agree	agree	undecided	strongly agree	strongly agree	strongly agree	strongly agree	agree	agree	undecided	strongly agree	strongly agree	undecided	strongly agree	strongly agree	strongly agree	agree	agree	strongly agree
Men	21	Fourth	Morning	8.0	Yes	Yes	Temporary employment	strongly agree	agree	strongly agree	agree	agree	undecided	agree	agree	agree	agree	agree	agree	agree	agree	agree	agree	agree	agree	agree	agree	strongly agree	strongly agree	strongly agree	strongly agree	strongly agree	undecided	strongly agree	strongly agree	undecided	undecided	disagree	disagree	disagree	agree	undecided	agree	strongly agree	agree	agree	agree
Women	21	Second	Afternoon		Yes	No	Temporary employment	agree	agree	agree	agree	agree	agree	undecided	agree	disagree	undecided	disagree	agree	undecided	agree	agree	agree	strongly agree	agree	agree	strongly agree	agree	agree	agree	agree	agree	agree	strongly agree	agree	undecided	undecided	disagree	agree	agree	agree	agree	agree	strongly agree	agree	agree	strongly agree
Women	40	Second	Afternoon		Yes	Yes	Temporary employment	disagree	disagree	disagree	disagree	agree	agree	agree	agree	undecided	agree	agree	agree	strongly agree	strongly agree	strongly agree	agree	strongly agree	strongly agree	strongly agree	strongly agree	agree	agree	agree	agree	agree	agree	agree	agree	agree	agree	agree	agree	agree	agree	agree	agree	strongly agree	agree	agree	agree
Women	26	Fourth	Morning		Yes	No	Temporary employment	agree	strongly agree	agree	agree	agree	strongly agree	agree	strongly agree	agree	agree	strongly agree	agree	agree	agree	agree	agree	agree	agree	agree	strongly agree	agree	agree	strongly agree	agree	agree	strongly agree	agree	strongly agree	strongly agree	agree	strongly agree	agree	strongly agree	agree	agree	agree	strongly agree	agree	agree	strongly agree
Women	19	Second	Morning	8.4	Yes	No	Temporary employment	agree	strongly agree	strongly agree	strongly agree	agree	agree	strongly agree	strongly agree	agree	strongly agree	strongly agree	strongly agree	strongly agree	strongly agree	strongly agree	agree	strongly agree	strongly agree	agree	strongly agree	strongly agree	agree	strongly agree	agree	agree	agree	strongly agree	strongly agree	strongly agree	agree	strongly agree	strongly agree	strongly agree	agree	strongly agree	agree	strongly agree	agree	agree	strongly agree
Women	29	Third	Afternoon	8.0	Yes	Yes	Temporary employment	strongly agree	agree	agree	agree	agree	strongly agree	agree	agree	agree	agree	strongly agree	agree	strongly agree	agree	agree	agree	strongly agree	agree	strongly agree	agree	agree	strongly agree	strongly agree	agree	strongly agree	agree	agree	agree	agree	strongly agree	agree	agree	agree	strongly agree	agree	strongly agree	strongly agree	agree	agree	strongly agree
Women	23	Fourth	Morning	7.9	Yes	Yes	Temporary employment	strongly agree	agree	strongly agree	strongly agree	agree	agree	agree	strongly agree	agree	undecided	agree	agree	strongly agree	agree	strongly agree	disagree	strongly agree	undecided	undecided	agree	strongly agree	agree	strongly agree	strongly agree	agree	agree	strongly agree	strongly agree	agree	agree	strongly agree	agree	agree	agree	strongly agree	strongly agree	strongly agree	agree	agree	agree
Men	30	Third	Afternoon	7.8	Yes	Yes	Permanent employment	agree	agree	strongly agree	agree	strongly agree	undecided	undecided	strongly agree	strongly agree	strongly agree	agree	strongly agree	agree	agree	agree	strongly agree	strongly agree	agree	strongly agree	agree	strongly agree	strongly agree	agree	agree	strongly agree	agree	agree	agree	strongly agree	strongly agree	strongly agree	strongly agree	strongly agree	strongly agree	strongly agree	strongly agree	strongly agree	agree	agree	agree
Women	36	Fourth	Afternoon	8.3	Yes	Yes	Permanent employment	agree	agree	agree	agree	agree	agree	agree	agree	strongly agree	agree	strongly agree	agree	strongly agree	strongly agree	strongly agree	agree	strongly agree	strongly agree	agree	strongly agree	strongly agree	strongly agree	strongly agree	strongly agree	strongly agree	strongly agree	strongly agree	strongly agree	strongly agree	agree	strongly agree	strongly agree	strongly agree	agree	strongly agree	strongly agree	agree	strongly agree	agree	strongly agree
Women	21	Second	Morning		Yes	No	Permanent employment	strongly agree	agree	agree	undecided	strongly agree	strongly agree	agree	strongly agree	strongly agree	agree	disagree	strongly agree	agree	strongly agree	agree	strongly agree	strongly agree	strongly agree	agree	strongly agree	strongly agree	strongly agree	strongly agree	undecided	agree	strongly agree	agree	strongly agree	strongly agree	strongly agree	agree	strongly agree	strongly agree	strongly agree	agree	strongly agree	strongly agree	strongly agree	agree	strongly agree
Women	36	Fourth	Afternoon	8.0	Yes	No	Temporary employment	strongly agree	agree	strongly agree	undecided	agree	strongly agree	undecided	strongly agree	undecided	agree	undecided	agree	agree	strongly agree	strongly agree	undecided	agree	strongly agree	strongly agree	agree	agree	agree	strongly agree	disagree	strongly agree	strongly agree	agree	strongly agree	strongly agree	agree	strongly agree	agree	agree	strongly disagree	strongly agree	agree	agree	strongly disagree	strongly agree	strongly agree
Women	19	Second	Morning	8.6	Yes	No	Temporary employment	agree	agree	strongly agree	agree	strongly agree	agree	agree	strongly agree	strongly agree	strongly agree	agree	strongly agree	agree	strongly agree	agree	agree	strongly agree	strongly agree	strongly agree	agree	strongly agree	agree	strongly agree	agree	strongly agree	strongly agree	strongly agree	strongly agree	agree	agree	strongly agree	strongly agree	strongly agree	strongly agree	agree	agree	agree	undecided	strongly agree	strongly agree
Women	21	Fourth	Morning	8.1	Yes	Yes	Temporary employment	agree	strongly agree	agree	agree	undecided	undecided	strongly agree	agree	agree	undecided	strongly agree	agree	agree	undecided	strongly agree	agree	strongly agree	undecided	strongly agree	strongly agree	agree	undecided	strongly agree	agree	strongly agree	undecided	strongly agree	agree	strongly agree	agree	strongly agree	strongly agree	strongly agree	undecided	agree	agree	undecided	agree	strongly agree	agree
Men	44	Fourth	Morning	7.0	Yes	Yes	Permanent employment	agree	strongly agree	strongly agree	agree	strongly agree	strongly agree	agree	agree	agree	agree	strongly agree	agree	agree	agree	strongly agree	agree	agree	agree	agree	agree	agree	strongly agree	strongly agree	agree	strongly agree	strongly agree	agree	agree	agree	agree	strongly agree	strongly agree	agree	agree	strongly agree	agree	agree	agree	strongly agree	agree
Women	24	Second	Afternoon	9.9	Yes	Yes	Permanent employment	agree	strongly agree	strongly agree	agree	strongly agree	agree	agree	strongly agree	agree	agree	strongly agree	strongly agree	agree	agree	strongly agree	agree	strongly agree	agree	agree	strongly agree	agree	strongly agree	strongly agree	agree	agree	strongly agree	strongly agree	agree	strongly agree	agree	agree	strongly agree	strongly agree	agree	agree	strongly agree	agree	agree	strongly agree	agree
Women	21	Second	Morning	8.0	Yes	No	Temporary employment	strongly agree	strongly agree	strongly agree	agree	agree	strongly agree	agree	strongly agree	strongly agree	strongly agree	agree	strongly agree	strongly agree	strongly agree	strongly agree	undecided	strongly agree	agree	strongly agree	strongly agree	strongly agree	strongly agree	strongly agree	agree	agree	agree	undecided	strongly agree	strongly agree	strongly agree	agree	agree	strongly agree	strongly agree	strongly agree	undecided	strongly agree	agree	strongly agree	strongly agree
Women	20	Third	Afternoon		Yes	Yes	Temporary employment	agree	agree	agree	agree	agree	agree	agree	agree	agree	strongly agree	agree	strongly agree	agree	agree	strongly agree	strongly agree	agree	agree	strongly agree	agree	agree	agree	agree	agree	agree	strongly agree	agree	agree	agree	strongly agree	agree	undecided	agree	agree	strongly agree	agree	strongly agree	agree	strongly agree	agree
Women	29	Second	Morning		Yes	Yes	Permanent employment	strongly disagree	strongly disagree	strongly disagree	strongly disagree	strongly disagree	disagree	undecided	disagree	strongly agree	strongly agree	strongly agree	strongly agree	strongly agree	strongly agree	strongly agree	undecided	strongly agree	undecided	strongly agree	strongly agree	strongly agree	strongly agree	strongly agree	strongly agree	strongly agree	agree	agree	agree	strongly agree	strongly agree	strongly agree	strongly agree	strongly agree	strongly agree	strongly agree	agree	strongly agree	agree	strongly agree	strongly agree
Women	21	Fourth	Afternoon	7.8	Yes	No	Permanent employment	agree	strongly agree	agree	strongly agree	agree	agree	undecided	agree	agree	agree	strongly agree	strongly agree	strongly agree	agree	strongly agree	agree	agree	strongly agree	agree	strongly agree	agree	agree	strongly agree	strongly agree	strongly agree	agree	strongly agree	agree	agree	agree	undecided	agree	strongly agree	agree	agree	strongly agree	strongly agree	agree	strongly agree	strongly agree
Men	26	Fourth	Afternoon	8.4	Yes	Yes	Permanent employment	strongly agree	strongly agree	strongly agree	strongly agree	strongly agree	strongly agree	strongly agree	strongly agree	strongly agree	strongly agree	strongly agree	strongly agree	agree	strongly agree	strongly agree	agree	strongly agree	strongly agree	strongly agree	strongly agree	strongly agree	strongly agree	strongly agree	strongly agree	strongly agree	strongly agree	strongly agree	strongly agree	strongly agree	strongly agree	strongly agree	strongly agree	strongly agree	strongly agree	agree	strongly agree	strongly agree	agree	strongly agree	agree
Women	21	Third	Morning	7.5	Yes	Yes	Temporary employment	agree	agree	strongly agree	agree	agree	strongly agree	strongly agree	strongly agree	undecided	strongly agree	agree	strongly agree	strongly agree	agree	strongly agree	agree	strongly agree	strongly agree	strongly agree	agree	strongly agree	strongly agree	strongly agree	agree	agree	strongly agree	agree	strongly agree	agree	agree	agree	strongly agree	strongly agree	strongly agree	strongly agree	strongly agree	strongly agree	agree	strongly agree	strongly agree
Women	21	Second	Afternoon	8.7	Yes	Yes	Temporary employment	strongly agree	strongly agree	strongly agree	agree	strongly agree	strongly agree	strongly agree	strongly agree	strongly agree	strongly agree	strongly agree	strongly agree	strongly agree	strongly agree	strongly agree	strongly agree	strongly agree	strongly agree	strongly agree	strongly agree	strongly agree	agree	strongly agree	agree	strongly agree	strongly agree	agree	strongly agree	strongly agree	strongly agree	agree	strongly agree	strongly agree	strongly agree	strongly agree	strongly agree	strongly agree	agree	strongly agree	strongly agree
Women	23	Fourth	Afternoon	8.5	Yes	No	Temporary employment	agree	agree	agree	agree	agree	strongly agree	agree	agree	agree	strongly agree	undecided	disagree	strongly agree	strongly agree	agree	strongly agree	strongly agree	agree	strongly agree	strongly agree	strongly agree	agree	agree	agree	agree	agree	strongly agree	strongly agree	strongly agree	strongly agree	agree	agree	strongly agree	agree	strongly agree	strongly agree	strongly agree	agree	strongly agree	strongly agree
Women	22	Third	Afternoon	7.5	Yes	Yes	Permanent employment	strongly agree	strongly agree	strongly agree	agree	agree	strongly agree	agree	strongly agree	agree	agree	strongly agree	agree	agree	agree	strongly agree	strongly agree	strongly agree	strongly agree	strongly agree	strongly agree	strongly agree	strongly agree	strongly agree	strongly agree	strongly agree	strongly agree	strongly agree	strongly agree	strongly agree	strongly agree	strongly agree	strongly agree	agree	agree	strongly agree	strongly agree	strongly agree	agree	strongly agree	strongly agree
Women	22	Third	Afternoon	7.9	Yes	Yes	Temporary employment	agree	agree	agree	agree	agree	agree	agree	agree	agree	agree	agree	agree	agree	agree	agree	agree	strongly agree	strongly agree	strongly agree	strongly agree	agree	agree	agree	agree	agree	agree	agree	agree	agree	agree	agree	agree	agree	agree	agree	agree	agree	strongly agree	strongly agree	strongly agree
Men	22	Fourth	Morning		Yes	Yes	Temporary employment	agree	strongly agree	strongly agree	agree	undecided	agree	agree	strongly agree	agree	undecided	agree	agree	agree	agree	strongly agree	undecided	agree	agree	agree	agree	strongly agree	strongly agree	strongly agree	agree	agree	strongly agree	strongly agree	strongly agree	agree	agree	strongly agree	agree	agree	agree	strongly agree	strongly agree	agree	strongly agree	strongly agree	agree
Women	25	Third	Morning	7.6	Yes	Yes	Temporary employment	agree	strongly agree	strongly agree	agree	strongly agree	agree	strongly agree	agree	agree	strongly agree	agree	agree	agree	strongly agree	strongly agree	agree	agree	strongly agree	strongly agree	agree	agree	strongly agree	agree	strongly agree	strongly agree	agree	strongly agree	agree	agree	strongly agree	strongly agree	agree	strongly agree	agree	strongly agree	strongly agree	agree	strongly agree	strongly agree	strongly agree
Women	21	Fourth	Morning	8.7	Yes	No	Temporary employment	agree	agree	strongly agree	agree	agree	undecided	agree	agree	agree	agree	strongly agree	agree	strongly agree	strongly agree	agree	agree	strongly agree	agree	agree	strongly agree	strongly agree	strongly agree	strongly agree	strongly agree	strongly agree	agree	strongly agree	strongly agree	agree	strongly agree	strongly agree	agree	strongly agree	strongly agree	strongly agree	strongly agree	agree	strongly agree	strongly agree	strongly agree
Women	20	Third	Afternoon	8.2	Yes	No	Temporary employment	strongly agree	strongly agree	strongly agree	undecided	strongly agree	strongly agree	strongly agree	strongly agree	strongly agree	strongly agree	strongly agree	strongly agree	agree	strongly agree	strongly agree	strongly agree	strongly agree	strongly agree	strongly agree	strongly agree	strongly agree	strongly agree	strongly agree	disagree	strongly agree	strongly agree	strongly agree	strongly agree	strongly agree	strongly agree	strongly agree	strongly agree	strongly agree	agree	strongly agree	strongly agree	agree	strongly agree	strongly agree	strongly agree
Women	20	Third	Afternoon	7.5	Yes	Yes	Permanent employment	strongly agree	strongly agree	agree	agree	strongly agree	strongly agree	agree	agree	agree	agree	strongly agree	strongly agree	agree	agree	strongly agree	strongly agree	strongly agree	agree	agree	agree	agree	agree	strongly agree	strongly agree	agree	agree	strongly agree	strongly agree	agree	agree	strongly agree	strongly agree	agree	agree	agree	agree	strongly agree	strongly agree	strongly agree	strongly agree
Men	30	Second	Afternoon		Yes	Yes	Temporary employment	agree	strongly agree	strongly agree	strongly agree	strongly agree	agree	strongly agree	strongly agree	agree	agree	strongly agree	agree	agree	agree	agree	agree	strongly agree	undecided	strongly agree	strongly agree	agree	strongly agree	strongly agree	strongly agree	strongly agree	agree	strongly agree	strongly agree	undecided	agree	strongly agree	agree	agree	agree	strongly agree	agree	strongly agree	strongly agree	strongly agree	strongly agree
Women	35	Second	Afternoon	8.0	Yes	No	Permanent employment	strongly agree	strongly agree	strongly agree	strongly agree	strongly agree	strongly agree	strongly agree	strongly agree	agree	strongly agree	strongly agree	strongly agree	strongly agree	strongly agree	strongly agree	agree	strongly agree	strongly agree	strongly agree	strongly agree	strongly agree	strongly agree	strongly agree	strongly agree	strongly agree	strongly agree	strongly agree	strongly agree	agree	strongly agree	strongly agree	strongly agree	strongly agree	strongly agree	strongly agree	agree	strongly agree	strongly agree	strongly agree	strongly agree
Men	20	Third	Morning	6.5	Yes	Yes	Permanent employment	agree	strongly agree	strongly agree	strongly agree	strongly agree	agree	agree	strongly agree	agree	strongly agree	strongly agree	undecided	agree	strongly agree	strongly agree	strongly agree	strongly agree	agree	strongly agree	strongly agree	agree	strongly agree	strongly agree	agree	agree	strongly agree	strongly agree	strongly agree	strongly agree	agree	strongly agree	undecided	agree	strongly agree	strongly agree	agree	strongly agree	strongly agree	strongly agree	strongly agree
Women	21	Fourth	Morning	8.0	Yes	No	Temporary employment	strongly agree	strongly agree	strongly agree	strongly agree	agree	agree	strongly agree	strongly agree	agree	strongly agree	strongly agree	strongly agree	undecided	strongly agree	agree	undecided	strongly agree	strongly agree	undecided	strongly agree	strongly agree	strongly agree	strongly agree	agree	agree	agree	agree	agree	strongly agree	strongly agree	strongly agree	strongly agree	undecided	strongly agree	strongly agree	agree	strongly agree	strongly agree	strongly agree	strongly agree
Women	22	Third	Morning		Yes	Yes	Temporary employment	agree	agree	agree	strongly agree	agree	strongly agree	strongly agree	strongly agree	agree	strongly agree	strongly agree	agree	agree	strongly agree	agree	undecided	strongly agree	strongly agree	strongly agree	strongly agree	agree	agree	agree	strongly agree	strongly agree	agree	strongly agree	strongly agree	strongly agree	strongly agree	strongly agree	agree	agree	strongly agree	strongly agree	agree	strongly agree	strongly agree	strongly agree	agree
Women	21	Second	Morning	7.8	Yes	Yes	Temporary employment	strongly agree	strongly agree	strongly agree	strongly agree	strongly agree	strongly agree	strongly agree	strongly agree	agree	strongly agree	strongly agree	agree	strongly agree	strongly agree	strongly agree	agree	strongly agree	strongly agree	strongly agree	strongly agree	strongly agree	strongly agree	strongly agree	strongly agree	strongly agree	strongly agree	strongly agree	strongly agree	strongly agree	strongly agree	strongly agree	agree	strongly agree	strongly agree	strongly agree	agree	strongly agree	strongly agree	strongly agree	strongly agree
Men	22	Second	Morning	9.0	Yes	Yes	Permanent employment	strongly agree	strongly agree	strongly agree	strongly agree	strongly agree	strongly agree	strongly agree	strongly agree	strongly agree	strongly agree	strongly agree	strongly agree	strongly agree	strongly agree	strongly agree	agree	strongly agree	strongly agree	strongly agree	strongly agree	strongly agree	strongly agree	strongly agree	strongly agree	strongly agree	strongly agree	strongly agree	strongly agree	strongly agree	strongly agree	strongly agree	strongly agree	strongly agree	strongly agree	strongly agree	agree	strongly agree	strongly agree	strongly agree	strongly agree
Women	24	Fourth	Morning	8.9	Yes	Yes	Temporary employment	strongly agree	agree	strongly agree	strongly agree	agree	agree	strongly agree	strongly agree	agree	undecided	agree	agree	strongly agree	agree	strongly agree	agree	strongly agree	strongly agree	agree	strongly agree	strongly agree	strongly agree	strongly agree	strongly agree	strongly agree	strongly agree	strongly agree	strongly agree	strongly agree	strongly agree	strongly agree	agree	strongly agree	agree	agree	strongly agree	strongly agree	strongly agree	strongly agree	strongly agree
Women	27	Second	Afternoon	9.9	Yes	Yes	Permanent employment	strongly agree	strongly agree	agree	agree	strongly agree	strongly agree	strongly agree	strongly agree	strongly agree	strongly agree	agree	agree	agree	agree	strongly agree	strongly agree	agree	strongly agree	strongly agree	strongly agree	strongly agree	strongly agree	strongly agree	strongly agree	strongly agree	agree	strongly agree	strongly agree	strongly agree	strongly agree	strongly agree	agree	agree	strongly agree	agree	strongly agree	strongly agree	strongly agree	strongly agree	strongly agree
Women	19	Second	Morning	8.0	Yes	No	Temporary employment	agree	agree	strongly agree	strongly agree	strongly agree	agree	agree	agree	agree	undecided	agree	agree	strongly agree	agree	agree	strongly agree	strongly agree	agree	strongly agree	strongly agree	strongly agree	strongly agree	strongly agree	strongly agree	strongly agree	strongly agree	strongly agree	strongly agree	strongly agree	agree	agree	agree	strongly agree	agree	agree	strongly agree	strongly agree	strongly agree	strongly agree	strongly agree
Women	21	Fourth	Afternoon	8.3	Yes	Yes	Permanent employment	strongly agree	strongly agree	agree	strongly agree	strongly agree	undecided	strongly agree	strongly agree	undecided	strongly agree	strongly agree	undecided	strongly agree	strongly agree	undecided	agree	agree	agree	undecided	strongly agree	strongly agree	agree	strongly agree	strongly agree	strongly agree	undecided	strongly agree	strongly agree	undecided	strongly agree	strongly agree	undecided	strongly agree	undecided	strongly agree	strongly agree	strongly agree	strongly agree	strongly agree	undecided
Men	22	Second	Morning	7.9	Yes	Yes	Temporary employment	agree	agree	agree	strongly agree	strongly agree	strongly agree	strongly agree	strongly agree	agree	strongly agree	agree	strongly agree	agree	agree	strongly agree	agree	strongly agree	strongly agree	strongly agree	strongly agree	agree	agree	agree	agree	agree	strongly agree	agree	strongly agree	agree	strongly agree	agree	strongly agree	undecided	undecided	strongly agree	strongly agree	strongly agree	strongly agree	strongly agree	strongly agree
Women	31	Fourth	Afternoon	8.6	Yes	Yes	Temporary employment	strongly agree	strongly agree	strongly agree	strongly agree	strongly agree	strongly agree	strongly agree	strongly agree	agree	strongly agree	strongly agree	strongly agree	strongly agree	strongly agree	strongly agree	strongly agree	strongly agree	agree	strongly agree	strongly agree	agree	agree	agree	agree	agree	agree	agree	agree	agree	agree	strongly agree	agree	agree	strongly agree	strongly agree	strongly agree	strongly agree	strongly agree	strongly agree	strongly agree
Men	22	Second	Morning	6.7	Yes	Yes	Temporary employment	strongly agree	strongly agree	strongly agree	strongly agree	strongly agree	strongly agree	strongly agree	strongly agree	strongly agree	strongly agree	strongly agree	strongly agree	strongly agree	strongly agree	strongly agree	strongly agree	strongly agree	strongly agree	strongly agree	strongly agree	strongly agree	agree	strongly agree	strongly agree	agree	strongly agree	strongly agree	strongly agree	agree	strongly agree	strongly agree	strongly agree	strongly agree	strongly agree	strongly agree	strongly agree	strongly agree	strongly agree	strongly agree	strongly agree
Women	25	Fourth	Afternoon	8.4	Yes	Yes	Temporary employment	agree	agree	strongly agree	strongly agree	agree	strongly agree	strongly agree	strongly agree	agree	strongly agree	strongly agree	agree	strongly agree	strongly agree	strongly agree	strongly agree	strongly agree	strongly agree	strongly agree	strongly agree	strongly agree	strongly agree	strongly agree	strongly agree	strongly agree	strongly agree	strongly agree	strongly agree	agree	strongly agree	strongly agree	agree	strongly agree	strongly agree	strongly agree	strongly agree	strongly agree	strongly agree	strongly agree	strongly agree
Women	30	Fourth	Morning	8.5	Yes	Yes	Temporary employment	strongly agree	strongly agree	strongly agree	strongly agree	strongly agree	strongly agree	strongly agree	strongly agree	strongly agree	strongly agree	disagree	undecided	undecided	undecided	undecided	agree	agree	undecided	agree	agree	agree	agree	agree	agree	agree	agree	agree	agree	strongly agree	strongly agree	strongly agree	strongly agree	strongly agree	strongly agree	strongly agree	strongly agree	strongly agree	strongly agree	strongly agree	strongly agree
Men	31	Fourth	Morning	7.9	Yes	Yes	Permanent employment	agree	agree	agree	agree	agree	agree	agree	agree	agree	agree	strongly agree	agree	agree	agree	agree	agree	agree	agree	agree	agree	agree	agree	agree	agree	agree	agree	agree	agree	strongly agree	strongly agree	strongly agree	strongly agree	strongly agree	strongly agree	strongly agree	strongly agree	strongly agree	strongly agree	strongly agree	strongly agree
Women	20	Second	Morning	8.3	Yes	No	Permanent employment	strongly agree	strongly agree	strongly agree	disagree	agree	undecided	strongly agree	strongly agree	strongly agree	strongly agree	strongly agree	agree	undecided	strongly agree	strongly agree	strongly agree	strongly agree	strongly agree	strongly agree	strongly agree	agree	strongly agree	strongly agree	agree	agree	agree	strongly agree	strongly agree	strongly agree	agree	strongly agree	strongly agree	agree	strongly agree	strongly agree	strongly agree	strongly agree	strongly agree	strongly agree	strongly agree
Women	24	Second	Morning	8.5	Yes	Yes	Permanent employment	strongly agree	agree	strongly agree	strongly agree	strongly agree	agree	strongly agree	strongly agree	agree	strongly agree	strongly agree	agree	strongly agree	strongly agree	agree	strongly agree	strongly agree	strongly agree	strongly agree	strongly agree	strongly agree	agree	agree	agree	agree	strongly agree	strongly agree	strongly agree	strongly agree	agree	strongly agree	agree	strongly agree	strongly agree	strongly agree	strongly agree	strongly agree	strongly agree	strongly agree	strongly agree
Women	21	Second	Afternoon	8.5	Yes	Yes	Temporary employment	strongly agree	strongly agree	strongly agree	strongly agree	agree	strongly agree	strongly agree	strongly agree	strongly agree	agree	strongly agree	strongly agree	strongly agree	strongly agree	agree	strongly agree	strongly agree	strongly agree	strongly agree	strongly agree	strongly agree	strongly agree	agree	strongly agree	agree	strongly agree	strongly agree	strongly agree	strongly agree	strongly agree	strongly agree	agree	strongly agree	agree	strongly agree	strongly agree	strongly agree	strongly agree	strongly agree	strongly agree
Men	20	Second	Morning	8.1	Yes	No	Permanent employment	agree	strongly agree	strongly agree	strongly agree	agree	strongly agree	strongly agree	strongly agree	strongly agree	strongly agree	strongly agree	strongly agree	agree	strongly agree	strongly agree	strongly agree	strongly agree	strongly agree	agree	strongly agree	agree	strongly agree	strongly agree	strongly agree	strongly agree	agree	strongly agree	strongly agree	strongly agree	strongly agree	strongly agree	strongly agree	strongly agree	strongly agree	strongly agree	strongly agree	strongly agree	strongly agree	strongly agree	strongly agree
Women	24	Third	Afternoon	7.3	Yes	Yes	Permanent employment	agree	strongly agree	strongly agree	strongly agree	strongly agree	strongly agree	strongly agree	strongly agree	strongly agree	strongly agree	strongly agree	strongly agree	strongly agree	strongly agree	strongly agree	strongly agree	strongly agree	strongly agree	strongly agree	strongly agree	agree	agree	strongly agree	strongly agree	strongly agree	strongly agree	strongly agree	strongly agree	strongly agree	strongly agree	strongly agree	strongly agree	strongly agree	strongly agree	strongly agree	strongly agree	strongly agree	strongly agree	strongly agree	strongly agree
Women	20	Third	Morning	7.9	Yes	Yes	Temporary employment	agree	agree	undecided	agree	agree	undecided	undecided	undecided	agree	undecided	disagree	disagree	undecided	undecided	undecided	disagree	agree	undecided	undecided	undecided	strongly agree	strongly agree	strongly agree	strongly agree	strongly agree	strongly agree	strongly agree	strongly agree	strongly agree	strongly agree	strongly agree	strongly agree	strongly agree	strongly agree	strongly agree	strongly agree	strongly agree	strongly agree	strongly agree	strongly agree
Women	37	Fourth	Afternoon	7.0	Yes	Yes	Permanent employment	agree	agree	agree	agree	agree	agree	agree	agree	disagree	agree	strongly agree	undecided	undecided	agree	undecided	undecided	agree	agree	strongly agree	agree	strongly agree	strongly agree	strongly agree	strongly agree	strongly agree	strongly agree	strongly agree	strongly agree	strongly agree	strongly agree	strongly agree	strongly agree	strongly agree	strongly agree	strongly agree	strongly agree	strongly agree	strongly agree	strongly agree	strongly agree
Men	21	Fourth	Morning	7.8	Yes	Yes	Temporary employment	agree	agree	strongly agree	strongly agree	agree	agree	agree	strongly agree	agree	agree	agree	agree	undecided	undecided	undecided	undecided	strongly agree	undecided	agree	agree	strongly agree	strongly agree	strongly agree	strongly agree	strongly agree	agree	agree	strongly agree	strongly agree	strongly agree	strongly agree	strongly agree	strongly agree	undecided	strongly agree	strongly agree	strongly agree	strongly agree	strongly agree	strongly agree
Women	20	Second	Morning	8.5	Yes	No	Permanent employment	strongly agree	strongly agree	strongly agree	strongly agree	agree	strongly agree	strongly agree	strongly agree	agree	strongly agree	agree	strongly agree	agree	strongly agree	strongly agree	agree	strongly agree	strongly agree	strongly agree	agree	strongly agree	strongly agree	strongly agree	strongly agree	strongly agree	strongly agree	strongly agree	strongly agree	strongly agree	strongly agree	strongly agree	strongly agree	strongly agree	undecided	strongly agree	strongly agree	strongly agree	strongly agree	strongly agree	strongly agree
Women	26	Fourth	Afternoon	8.8	Yes	Yes	Permanent employment	agree	agree	strongly agree	agree	strongly agree	strongly agree	strongly agree	strongly agree	agree	undecided	agree	agree	agree	undecided	undecided	undecided	agree	agree	agree	strongly agree	strongly agree	strongly agree	strongly agree	strongly agree	strongly agree	strongly agree	strongly agree	strongly agree	strongly agree	strongly agree	strongly agree	strongly agree	strongly agree	strongly agree	strongly agree	strongly agree	strongly agree	strongly agree	strongly agree	strongly agree
Women	23	Third	Afternoon	7.7	Yes	Yes	Permanent employment	agree	strongly agree	agree	strongly agree	undecided	strongly agree	strongly agree	strongly agree	agree	agree	undecided	agree	agree	agree	agree	agree	agree	strongly agree	strongly agree	strongly agree	strongly agree	strongly agree	strongly agree	strongly agree	strongly agree	strongly agree	strongly agree	strongly agree	strongly agree	strongly agree	strongly agree	strongly agree	strongly agree	strongly agree	strongly agree	strongly agree	strongly agree	strongly agree	strongly agree	strongly agree
Women	23	Third	Afternoon	7.5	Yes	Yes	Temporary employment	strongly agree	strongly agree	strongly agree	strongly agree	strongly agree	strongly agree	strongly agree	strongly agree	strongly agree	strongly agree	strongly agree	agree	agree	agree	strongly agree	agree	agree	strongly agree	strongly agree	strongly agree	strongly agree	strongly agree	strongly agree	strongly agree	strongly agree	strongly agree	strongly agree	strongly agree	strongly agree	strongly agree	strongly agree	strongly agree	strongly agree	strongly agree	strongly agree	strongly agree	strongly agree	strongly agree	strongly agree	strongly agree
Women	27	Third	Morning	7.0	Yes	Yes	Permanent employment	strongly agree	strongly agree	strongly agree	strongly agree	strongly agree	strongly agree	strongly agree	strongly agree	agree	strongly agree	strongly agree	strongly agree	strongly agree	agree	agree	agree	agree	strongly agree	strongly agree	strongly agree	strongly agree	strongly agree	strongly agree	strongly agree	strongly agree	strongly agree	strongly agree	strongly agree	strongly agree	strongly agree	strongly agree	strongly agree	strongly agree	strongly agree	strongly agree	strongly agree	strongly agree	strongly agree	strongly agree	strongly agree
Women	21	Second	Afternoon	1.0	Yes	Yes	Temporary employment	agree	strongly agree	agree	strongly agree	strongly agree	agree	strongly agree	agree	agree	strongly agree	strongly agree	agree	strongly agree	strongly agree	agree	agree	agree	agree	agree	strongly agree	strongly agree	strongly agree	strongly agree	strongly agree	strongly agree	strongly agree	strongly agree	strongly agree	strongly agree	strongly agree	strongly agree	strongly agree	strongly agree	strongly agree	strongly agree	strongly agree	strongly agree	strongly agree	strongly agree	strongly agree
Women	21	Fourth	Morning	8.6	Yes	Yes	Permanent employment	strongly agree	strongly agree	strongly agree	strongly agree	strongly agree	strongly agree	strongly agree	strongly agree	strongly agree	strongly agree	undecided	agree	undecided	agree	strongly agree	undecided	strongly agree	agree	strongly agree	strongly agree	strongly agree	strongly agree	strongly agree	strongly agree	strongly agree	strongly agree	strongly agree	strongly agree	strongly agree	strongly agree	strongly agree	strongly agree	strongly agree	strongly agree	strongly agree	strongly agree	strongly agree	strongly agree	strongly agree	strongly agree
Women	21	Fourth	Morning	8.6	Yes	Yes	Temporary employment	agree	agree	agree	strongly agree	agree	strongly agree	agree	strongly agree	strongly agree	strongly agree	agree	agree	agree	agree	strongly agree	agree	strongly agree	strongly agree	strongly agree	strongly agree	strongly agree	strongly agree	strongly agree	strongly agree	strongly agree	strongly agree	agree	strongly agree	strongly agree	strongly agree	strongly agree	strongly agree	strongly agree	agree	strongly agree	strongly agree	strongly agree	strongly agree	strongly agree	strongly agree
Men	31	Second	Afternoon		Yes	No	Permanent employment	strongly agree	strongly agree	strongly agree	agree	strongly agree	strongly agree	strongly agree	strongly agree	strongly agree	strongly agree	strongly agree	strongly agree	strongly agree	agree	agree	strongly agree	strongly agree	agree	agree	strongly agree	strongly agree	strongly agree	strongly agree	strongly agree	strongly agree	strongly agree	strongly agree	strongly agree	strongly agree	strongly agree	strongly agree	strongly agree	strongly agree	strongly agree	strongly agree	strongly agree	strongly agree	strongly agree	strongly agree	strongly agree
Women	20	Third	Afternoon	8.7	Yes	Yes	Permanent employment	strongly agree	strongly agree	strongly agree	agree	agree	agree	agree	agree	agree	strongly agree	agree	agree	strongly agree	strongly agree	strongly agree	strongly agree	strongly agree	strongly agree	strongly agree	strongly agree	strongly agree	strongly agree	strongly agree	strongly agree	strongly agree	strongly agree	strongly agree	strongly agree	strongly agree	strongly agree	strongly agree	strongly agree	strongly agree	strongly agree	strongly agree	strongly agree	strongly agree	strongly agree	strongly agree	strongly agree
Women	19	Second	Morning	8.4	Yes	No	Temporary employment	strongly agree	strongly agree	strongly agree	strongly agree	agree	strongly agree	agree	strongly agree	agree	strongly agree	agree	agree	strongly agree	strongly agree	strongly agree	agree	strongly agree	strongly agree	strongly agree	strongly agree	strongly agree	strongly agree	strongly agree	strongly agree	strongly agree	strongly agree	strongly agree	strongly agree	strongly agree	strongly agree	strongly agree	strongly agree	strongly agree	strongly agree	strongly agree	strongly agree	strongly agree	strongly agree	strongly agree	strongly agree
Women	24	Second	Afternoon	7.5	Yes	Yes	Temporary employment	strongly agree	strongly agree	strongly agree	strongly agree	strongly agree	strongly agree	strongly agree	strongly agree	strongly agree	strongly agree	agree	agree	agree	strongly agree	strongly agree	strongly agree	strongly agree	strongly agree	strongly agree	strongly agree	strongly agree	strongly agree	strongly agree	strongly agree	strongly agree	strongly agree	strongly agree	strongly agree	strongly agree	strongly agree	strongly agree	strongly agree	strongly agree	strongly agree	strongly agree	strongly agree	strongly agree	strongly agree	strongly agree	strongly agree
Women	24	Fourth	Afternoon	8.0	Yes	Yes	Temporary employment	strongly agree	strongly agree	strongly agree	strongly agree	agree	strongly agree	strongly agree	strongly agree	strongly agree	strongly agree	strongly agree	agree	strongly agree	strongly agree	strongly agree	strongly agree	strongly agree	strongly agree	strongly agree	strongly agree	strongly agree	strongly agree	strongly agree	agree	strongly agree	strongly agree	strongly agree	strongly agree	strongly agree	strongly agree	strongly agree	strongly agree	strongly agree	agree	strongly agree	strongly agree	strongly agree	strongly agree	strongly agree	strongly agree
Women	47	Third	Afternoon		Yes	Yes	Temporary employment	strongly agree	strongly agree	strongly agree	strongly agree	strongly agree	strongly agree	strongly agree	strongly agree	strongly agree	strongly agree	strongly agree	agree	strongly agree	strongly agree	strongly agree	agree	strongly agree	strongly agree	strongly agree	strongly agree	strongly agree	strongly agree	strongly agree	strongly agree	strongly agree	strongly agree	strongly agree	strongly agree	strongly agree	strongly agree	strongly agree	strongly agree	strongly agree	strongly agree	strongly agree	strongly agree	strongly agree	strongly agree	strongly agree	strongly agree
Women	21	Second	Morning		Yes	Yes	Temporary employment	strongly agree	strongly agree	strongly agree	strongly agree	strongly agree	strongly agree	strongly agree	strongly agree	strongly agree	strongly agree	strongly agree	agree	agree	strongly agree	strongly agree	agree	strongly agree	strongly agree	strongly agree	strongly agree	strongly agree	strongly agree	strongly agree	strongly agree	strongly agree	strongly agree	strongly agree	strongly agree	strongly agree	strongly agree	strongly agree	agree	strongly agree	strongly agree	strongly agree	strongly agree	strongly agree	strongly agree	strongly agree	strongly agree
Women	19	Second	Afternoon	8.5	Yes	No	Temporary employment	strongly agree	strongly agree	strongly agree	undecided	strongly agree	agree	strongly agree	agree	agree	strongly agree	undecided	strongly agree	strongly agree	strongly agree	strongly agree	agree	strongly agree	strongly agree	strongly agree	strongly agree	strongly agree	strongly agree	strongly agree	agree	strongly agree	strongly agree	strongly agree	strongly agree	strongly agree	strongly agree	strongly agree	strongly agree	strongly agree	strongly agree	strongly agree	strongly agree	strongly agree	strongly agree	strongly agree	strongly agree
Women	34	Fourth	Afternoon	8.6	Yes	No	Temporary employment	strongly agree	strongly agree	strongly agree	strongly agree	strongly agree	strongly agree	strongly agree	strongly agree	strongly agree	agree	undecided	strongly agree	agree	strongly agree	strongly agree	agree	strongly agree	agree	strongly agree	strongly agree	strongly agree	strongly agree	strongly agree	disagree	strongly agree	strongly disagree	strongly agree	strongly agree	strongly agree	strongly agree	strongly agree	strongly agree	strongly agree	strongly agree	strongly agree	strongly agree	strongly agree	strongly agree	strongly agree	strongly agree
Women	26	Third	Afternoon	8.0	Yes	Yes	Temporary employment	strongly agree	strongly agree	strongly agree	strongly agree	strongly agree	strongly agree	strongly agree	strongly agree	strongly agree	agree	agree	strongly agree	strongly agree	strongly agree	strongly agree	strongly agree	strongly agree	strongly agree	strongly agree	strongly agree	strongly agree	strongly agree	strongly agree	strongly agree	strongly agree	strongly agree	strongly agree	strongly agree	strongly agree	strongly agree	strongly agree	strongly agree	strongly agree	strongly agree	strongly agree	strongly agree	strongly agree	strongly agree	strongly agree	strongly agree
Women	23	Fourth	Afternoon	8.4	Yes	Yes	Permanent employment	strongly agree	strongly agree	strongly agree	strongly agree	strongly agree	strongly agree	strongly agree	strongly agree	strongly agree	agree	agree	strongly agree	strongly agree	strongly agree	strongly agree	strongly agree	strongly agree	strongly agree	strongly agree	strongly agree	strongly agree	strongly agree	strongly agree	strongly agree	strongly agree	strongly agree	strongly agree	strongly agree	strongly agree	strongly agree	strongly agree	strongly agree	strongly agree	strongly agree	strongly agree	strongly agree	strongly agree	strongly agree	strongly agree	strongly agree
Women	20	Third	Morning	8.0	Yes	No	Temporary employment	strongly agree	strongly agree	strongly agree	strongly agree	strongly agree	strongly agree	strongly agree	strongly agree	strongly agree	strongly agree	agree	strongly agree	strongly agree	strongly agree	strongly agree	strongly agree	strongly agree	strongly agree	strongly agree	strongly agree	strongly agree	strongly agree	strongly agree	strongly agree	strongly agree	strongly agree	strongly agree	strongly agree	strongly agree	strongly agree	strongly agree	strongly agree	strongly agree	strongly agree	strongly agree	strongly agree	strongly agree	strongly agree	strongly agree	strongly agree
Women	21	Third	Afternoon		Yes	Yes	Temporary employment	strongly agree	strongly agree	strongly agree	strongly agree	strongly agree	strongly agree	strongly agree	strongly agree	strongly agree	strongly agree	agree	strongly agree	strongly agree	strongly agree	strongly agree	strongly agree	strongly agree	strongly agree	strongly agree	strongly agree	strongly agree	strongly agree	strongly agree	strongly agree	strongly agree	strongly agree	strongly agree	strongly agree	strongly agree	strongly agree	agree	strongly agree	strongly agree	strongly agree	strongly agree	strongly agree	strongly agree	strongly agree	strongly agree	strongly agree
Women	22	Second	Morning	7.0	Yes	Yes	Temporary employment	strongly agree	strongly agree	strongly agree	strongly agree	strongly agree	strongly agree	strongly agree	strongly agree	strongly agree	strongly agree	agree	strongly agree	strongly agree	strongly agree	strongly agree	strongly agree	strongly agree	strongly agree	strongly agree	strongly agree	strongly agree	strongly agree	strongly agree	strongly agree	strongly agree	strongly agree	strongly agree	strongly agree	strongly agree	strongly agree	strongly agree	strongly agree	strongly agree	strongly agree	strongly agree	strongly agree	strongly agree	strongly agree	strongly agree	strongly agree
Men	45	Second	Afternoon	7.9	Yes	Yes	Permanent employment	strongly agree	strongly agree	strongly agree	strongly agree	strongly agree	strongly agree	strongly agree	strongly agree	strongly agree	strongly agree	agree	strongly agree	agree	strongly agree	strongly agree	agree	strongly agree	strongly agree	strongly agree	strongly agree	strongly agree	strongly agree	strongly agree	strongly agree	strongly agree	strongly agree	strongly agree	strongly agree	strongly agree	strongly agree	strongly agree	strongly agree	strongly agree	strongly agree	strongly agree	strongly agree	strongly agree	strongly agree	strongly agree	strongly agree
Men	33	Second	Afternoon		Yes	No	Temporary employment	strongly agree	strongly agree	strongly agree	strongly agree	strongly agree	strongly agree	strongly agree	strongly agree	strongly agree	strongly agree	agree	strongly agree	strongly agree	strongly agree	agree	strongly agree	strongly agree	strongly agree	strongly agree	strongly agree	strongly agree	agree	strongly agree	strongly agree	strongly agree	agree	strongly agree	strongly agree	strongly agree	strongly agree	strongly agree	strongly agree	strongly agree	strongly agree	strongly agree	strongly agree	strongly agree	strongly agree	strongly agree	strongly agree
Men	20	Third	Morning	8.0	Yes	Yes	Permanent employment	agree	strongly agree	strongly agree	disagree	strongly agree	strongly agree	strongly agree	strongly agree	undecided	strongly agree	strongly agree	strongly agree	strongly agree	strongly agree	strongly agree	agree	strongly agree	agree	undecided	strongly agree	strongly agree	strongly agree	strongly agree	strongly agree	strongly agree	strongly agree	strongly agree	strongly agree	strongly agree	strongly agree	strongly agree	strongly agree	strongly agree	strongly agree	strongly agree	strongly agree	strongly agree	strongly agree	strongly agree	strongly agree
Women	20	Third	Afternoon	7.8	Yes	Yes	Temporary employment	agree	agree	agree	agree	undecided	agree	agree	agree	agree	strongly agree	strongly agree	strongly agree	strongly agree	strongly agree	strongly agree	strongly agree	strongly agree	strongly agree	strongly agree	strongly agree	strongly agree	strongly agree	strongly agree	strongly agree	strongly agree	strongly agree	strongly agree	strongly agree	strongly agree	strongly agree	strongly agree	strongly agree	strongly agree	strongly agree	strongly agree	strongly agree	strongly agree	strongly agree	strongly agree	strongly agree
Women	19	Second	Morning	8.4	Yes	No	Temporary employment	strongly agree	strongly agree	agree	strongly agree	agree	strongly agree	strongly agree	strongly agree	agree	agree	strongly agree	strongly agree	strongly agree	strongly agree	undecided	agree	strongly agree	strongly agree	strongly agree	strongly agree	strongly agree	agree	strongly agree	strongly agree	strongly agree	strongly agree	strongly agree	strongly agree	strongly agree	strongly agree	strongly agree	strongly agree	strongly agree	strongly agree	strongly agree	strongly agree	strongly agree	strongly agree	strongly agree	strongly agree
Women	20	Third	Morning	7.5	Yes	Yes	Temporary employment	strongly agree	strongly agree	strongly agree	strongly agree	strongly agree	strongly agree	strongly agree	strongly agree	agree	strongly agree	strongly agree	strongly agree	strongly agree	strongly agree	strongly agree	strongly agree	strongly agree	strongly agree	strongly agree	strongly agree	strongly agree	strongly agree	strongly agree	strongly agree	strongly agree	strongly agree	strongly agree	strongly agree	strongly agree	strongly agree	strongly agree	strongly agree	strongly agree	strongly agree	strongly agree	strongly agree	strongly agree	strongly agree	strongly agree	strongly agree
Women	34	Second	Morning		Yes	Yes	Temporary employment	strongly agree	strongly agree	strongly agree	strongly agree	strongly agree	strongly agree	agree	strongly agree	strongly agree	strongly agree	strongly agree	strongly agree	strongly agree	strongly agree	strongly agree	agree	strongly agree	strongly agree	strongly agree	strongly agree	strongly agree	strongly agree	strongly agree	strongly agree	strongly agree	strongly agree	strongly agree	strongly agree	strongly agree	strongly agree	strongly agree	strongly agree	strongly agree	strongly agree	strongly agree	strongly agree	strongly agree	strongly agree	strongly agree	strongly agree
Women	21	Third	Morning	8.2	Yes	Yes	Permanent employment	strongly agree	strongly agree	strongly agree	strongly agree	agree	strongly agree	strongly agree	strongly agree	strongly agree	strongly agree	strongly agree	strongly agree	strongly agree	strongly agree	strongly agree	strongly agree	strongly agree	strongly agree	strongly agree	strongly agree	strongly agree	strongly agree	strongly agree	strongly agree	strongly agree	strongly agree	strongly agree	strongly agree	strongly agree	strongly agree	strongly agree	strongly agree	strongly agree	strongly agree	strongly agree	strongly agree	strongly agree	strongly agree	strongly agree	strongly agree
Women	23	Third	Morning	8.4	Yes	Yes	Temporary employment	strongly agree	strongly agree	strongly agree	strongly agree	agree	strongly agree	strongly agree	strongly agree	strongly agree	strongly agree	strongly agree	strongly agree	agree	strongly agree	strongly agree	agree	strongly agree	strongly agree	strongly agree	strongly agree	strongly agree	strongly agree	strongly agree	strongly agree	strongly agree	strongly agree	strongly agree	strongly agree	strongly agree	strongly agree	strongly agree	strongly agree	agree	strongly agree	strongly agree	strongly agree	strongly agree	strongly agree	strongly agree	strongly agree
Women	21	Second	Morning	8.4	Yes	Yes	Temporary employment	strongly agree	strongly agree	strongly agree	agree	strongly agree	strongly agree	strongly agree	strongly agree	strongly agree	strongly agree	strongly agree	strongly agree	strongly agree	strongly agree	strongly agree	strongly agree	strongly agree	strongly agree	strongly agree	strongly agree	strongly agree	strongly agree	strongly agree	agree	strongly agree	strongly agree	strongly agree	strongly agree	strongly agree	strongly agree	strongly agree	strongly agree	agree	agree	strongly agree	strongly agree	strongly agree	strongly agree	strongly agree	strongly agree
Women	35	Fourth	Morning	8.6	Yes	Yes	Permanent employment	agree	strongly agree	strongly agree	strongly agree	strongly agree	strongly agree	strongly agree	strongly agree	strongly agree	strongly agree	strongly agree	strongly agree	strongly agree	strongly agree	strongly agree	strongly agree	strongly agree	strongly agree	strongly agree	strongly agree	strongly agree	strongly agree	strongly agree	strongly agree	strongly agree	strongly agree	strongly agree	strongly agree	strongly agree	strongly agree	strongly agree	strongly agree	strongly agree	strongly agree	strongly agree	strongly agree	strongly agree	strongly agree	strongly agree	strongly agree
Women	27	Third	Morning	8.0	Yes	Yes	Permanent employment	agree	strongly agree	strongly agree	strongly agree	strongly agree	strongly agree	strongly agree	strongly agree	strongly agree	strongly agree	strongly agree	strongly agree	strongly agree	strongly agree	strongly agree	strongly agree	strongly agree	strongly agree	strongly agree	strongly agree	strongly agree	strongly agree	strongly agree	strongly agree	strongly agree	strongly agree	strongly agree	strongly agree	strongly agree	strongly agree	strongly agree	strongly agree	strongly agree	strongly agree	strongly agree	strongly agree	strongly agree	strongly agree	strongly agree	strongly agree
Women	23	Third	Morning	7.5	Yes	Yes	Temporary employment	agree	agree	strongly agree	strongly agree	strongly agree	agree	strongly agree	strongly agree	strongly agree	agree	strongly agree	strongly agree	agree	strongly agree	strongly agree	strongly agree	strongly agree	strongly agree	strongly agree	strongly agree	strongly agree	agree	agree	agree	strongly agree	strongly agree	strongly agree	strongly agree	strongly agree	agree	strongly agree	strongly agree	agree	strongly agree	strongly agree	strongly agree	strongly agree	strongly agree	strongly agree	strongly agree
Women	30	Fourth	Afternoon	8.5	Yes	Yes	Permanent employment	strongly agree	strongly agree	strongly agree	strongly agree	strongly agree	strongly agree	strongly agree	strongly agree	strongly agree	strongly agree	strongly agree	strongly agree	strongly agree	strongly agree	strongly agree	strongly agree	strongly agree	strongly agree	strongly agree	strongly agree	strongly agree	strongly agree	strongly agree	strongly agree	strongly agree	strongly agree	strongly agree	strongly agree	strongly agree	strongly agree	strongly agree	strongly agree	strongly agree	strongly agree	strongly agree	strongly agree	strongly agree	strongly agree	strongly agree	strongly agree
Women	32	Fourth	Morning	8.5	Yes	Yes	Temporary employment	strongly agree	strongly agree	strongly agree	strongly agree	strongly agree	strongly agree	strongly agree	strongly agree	strongly agree	strongly agree	strongly agree	strongly agree	strongly agree	strongly agree	strongly agree	agree	strongly agree	strongly agree	strongly agree	strongly agree	strongly agree	strongly agree	strongly agree	strongly agree	strongly agree	strongly agree	strongly agree	strongly agree	strongly agree	strongly agree	strongly agree	strongly agree	strongly agree	strongly agree	strongly agree	strongly agree	strongly agree	strongly agree	strongly agree	strongly agree
Women	30	Fourth	Morning	8.0	Yes	No	Temporary employment	strongly agree	strongly agree	strongly agree	strongly agree	strongly agree	strongly agree	strongly agree	agree	strongly agree	strongly agree	strongly agree	strongly agree	strongly agree	strongly agree	strongly agree	strongly agree	strongly agree	strongly agree	strongly agree	strongly agree	strongly agree	agree	agree	strongly agree	strongly agree	strongly agree	strongly agree	strongly agree	strongly agree	strongly agree	strongly agree	strongly agree	strongly agree	strongly agree	strongly agree	strongly agree	strongly agree	strongly agree	strongly agree	strongly agree
Women	43	Fourth	Morning	8.6	Yes	Yes	Permanent employment	strongly agree	strongly agree	strongly agree	strongly agree	strongly agree	strongly agree	strongly agree	strongly agree	strongly agree	agree	strongly agree	strongly agree	strongly agree	strongly agree	strongly agree	strongly agree	strongly agree	strongly agree	strongly agree	strongly agree	strongly agree	strongly agree	strongly agree	strongly agree	strongly agree	strongly agree	strongly agree	strongly agree	strongly agree	strongly agree	strongly agree	strongly agree	strongly agree	strongly agree	strongly agree	strongly agree	strongly agree	strongly agree	strongly agree	strongly agree
Women	20	Third	Morning	7.4	Yes	No	Temporary employment	strongly agree	strongly agree	strongly agree	strongly agree	strongly agree	agree	strongly agree	strongly agree	strongly agree	strongly agree	strongly agree	strongly agree	strongly agree	strongly agree	strongly agree	strongly agree	strongly agree	strongly agree	strongly agree	strongly agree	strongly agree	strongly agree	strongly agree	strongly agree	strongly agree	agree	strongly agree	strongly agree	strongly agree	strongly agree	strongly agree	strongly agree	undecided	strongly agree	strongly agree	strongly agree	strongly agree	strongly agree	strongly agree	strongly agree
Women	23	Third	Morning	7.7	Yes	Yes	Temporary employment	strongly agree	strongly agree	strongly agree	strongly agree	strongly agree	strongly agree	strongly agree	strongly agree	strongly agree	strongly agree	strongly agree	strongly agree	strongly agree	strongly agree	strongly agree	strongly agree	strongly agree	strongly agree	strongly agree	strongly agree	strongly agree	strongly agree	strongly agree	strongly agree	strongly agree	strongly agree	strongly agree	strongly agree	strongly agree	strongly agree	strongly agree	strongly agree	strongly agree	strongly agree	strongly agree	strongly agree	strongly agree	strongly agree	strongly agree	strongly agree
Women	26	Third	Afternoon	7.0	Yes	Yes	Temporary employment	strongly agree	strongly agree	strongly agree	strongly agree	strongly agree	strongly agree	strongly agree	strongly agree	strongly agree	strongly agree	strongly agree	strongly agree	strongly agree	strongly agree	strongly agree	strongly agree	strongly agree	strongly agree	strongly agree	strongly agree	strongly agree	strongly agree	strongly agree	strongly agree	strongly agree	strongly agree	strongly agree	strongly agree	strongly agree	strongly agree	strongly agree	strongly agree	strongly agree	strongly agree	strongly agree	strongly agree	strongly agree	strongly agree	strongly agree	strongly agree
Women	20	Third	Afternoon	8.3	Yes	Yes	Temporary employment	strongly agree	strongly agree	strongly agree	strongly agree	strongly agree	strongly agree	strongly agree	strongly agree	strongly agree	strongly agree	strongly agree	strongly agree	strongly agree	strongly agree	strongly agree	strongly agree	strongly agree	strongly agree	strongly agree	strongly agree	strongly agree	strongly agree	strongly agree	strongly agree	strongly agree	strongly agree	strongly agree	strongly agree	strongly agree	strongly agree	strongly agree	strongly agree	strongly agree	strongly agree	strongly agree	strongly agree	strongly agree	strongly agree	strongly agree	strongly agree
Women	20	Third	Afternoon	7.0	Yes	Yes	Permanent employment	strongly agree	strongly agree	strongly agree	strongly agree	strongly agree	strongly agree	strongly agree	strongly agree	strongly agree	strongly agree	strongly agree	strongly agree	strongly agree	strongly agree	strongly agree	strongly agree	strongly agree	strongly agree	strongly agree	strongly agree	strongly agree	strongly agree	strongly agree	strongly agree	strongly agree	strongly agree	strongly agree	strongly agree	strongly agree	strongly agree	strongly agree	strongly agree	strongly agree	strongly agree	strongly agree	strongly agree	strongly agree	strongly agree	strongly agree	strongly agree
Women	38	Third	Afternoon	8.2	Yes	Yes	Temporary employment	strongly agree	strongly agree	strongly agree	strongly agree	strongly agree	strongly agree	strongly agree	strongly agree	strongly agree	strongly agree	strongly agree	strongly agree	strongly agree	strongly agree	strongly agree	strongly agree	strongly agree	strongly agree	strongly agree	strongly agree	strongly agree	strongly agree	strongly agree	strongly agree	strongly agree	strongly agree	strongly agree	strongly agree	strongly agree	strongly agree	strongly agree	strongly agree	strongly agree	strongly agree	strongly agree	strongly agree	strongly agree	strongly agree	strongly agree	strongly agree
Women	20	Third	Morning	7.5	Yes	Yes	Temporary employment	strongly agree	strongly agree	strongly agree	strongly agree	strongly agree	strongly agree	strongly agree	strongly agree	strongly agree	strongly agree	strongly agree	strongly agree	strongly agree	strongly agree	strongly agree	strongly agree	strongly agree	strongly agree	strongly agree	strongly agree	strongly agree	strongly agree	strongly agree	strongly agree	strongly agree	strongly agree	strongly agree	strongly agree	strongly agree	strongly agree	strongly agree	strongly agree	strongly agree	strongly agree	strongly agree	strongly agree	strongly agree	strongly agree	strongly agree	strongly agree
Men	20	Third	Morning	8.3	Yes	No	Temporary employment	strongly agree	strongly agree	strongly agree	strongly agree	strongly agree	strongly agree	strongly agree	strongly agree	strongly agree	strongly agree	strongly agree	strongly agree	strongly agree	strongly agree	strongly agree	strongly agree	strongly agree	strongly agree	strongly agree	strongly agree	strongly agree	strongly agree	strongly agree	strongly agree	strongly agree	strongly agree	strongly agree	strongly agree	strongly agree	strongly agree	strongly agree	strongly agree	strongly agree	strongly agree	strongly agree	strongly agree	strongly agree	strongly agree	strongly agree	strongly agree
Women	20	Third	Morning	7.5	Yes	No	Temporary employment	strongly agree	strongly agree	strongly agree	strongly agree	strongly agree	strongly agree	strongly agree	strongly agree	strongly agree	strongly agree	strongly agree	strongly agree	strongly agree	strongly agree	strongly agree	strongly agree	strongly agree	strongly agree	strongly agree	strongly agree	strongly agree	strongly agree	strongly agree	strongly agree	strongly agree	strongly agree	strongly agree	strongly agree	strongly agree	strongly agree	strongly agree	strongly agree	strongly agree	strongly agree	strongly agree	strongly agree	strongly agree	strongly agree	strongly agree	strongly agree
Men	21	Third	Morning	7.5	Yes	No	Permanent employment	strongly agree	strongly agree	strongly agree	strongly agree	strongly agree	strongly agree	strongly agree	strongly agree	strongly agree	strongly agree	strongly agree	strongly agree	strongly agree	strongly agree	strongly agree	strongly agree	strongly agree	strongly agree	strongly agree	strongly agree	strongly agree	strongly agree	strongly agree	strongly agree	strongly agree	strongly agree	strongly agree	strongly agree	strongly agree	strongly agree	strongly agree	strongly agree	strongly agree	strongly agree	strongly agree	strongly agree	strongly agree	strongly agree	strongly agree	strongly agree
Men	24	Third	Morning	8.2	Yes	Yes	Permanent employment	strongly agree	strongly agree	strongly agree	strongly agree	strongly agree	strongly agree	strongly agree	strongly agree	strongly agree	strongly agree	strongly agree	strongly agree	strongly agree	strongly agree	strongly agree	strongly agree	strongly agree	strongly agree	strongly agree	strongly agree	strongly agree	strongly agree	strongly agree	strongly agree	strongly agree	strongly agree	strongly agree	strongly agree	strongly agree	strongly agree	strongly agree	strongly agree	strongly agree	strongly agree	strongly agree	strongly agree	strongly agree	strongly agree	strongly agree	strongly agree
Women	23	Third	Morning		Yes	Yes	Temporary employment	strongly agree	strongly agree	strongly agree	strongly agree	strongly agree	strongly agree	strongly agree	strongly agree	strongly agree	strongly agree	strongly agree	strongly agree	strongly agree	strongly agree	strongly agree	strongly agree	strongly agree	strongly agree	strongly agree	strongly agree	strongly agree	strongly agree	strongly agree	strongly agree	strongly agree	strongly agree	strongly agree	strongly agree	strongly agree	strongly agree	strongly agree	strongly agree	strongly agree	strongly agree	strongly agree	strongly agree	strongly agree	strongly agree	strongly agree	strongly agree
Women	20	Third	Morning	8.3	Yes	No	Temporary employment	strongly agree	strongly agree	strongly agree	strongly agree	strongly agree	strongly agree	strongly agree	strongly agree	strongly agree	strongly agree	strongly agree	strongly agree	strongly agree	strongly agree	strongly agree	strongly agree	strongly agree	strongly agree	strongly agree	strongly agree	strongly agree	strongly agree	strongly agree	strongly agree	strongly agree	strongly agree	strongly agree	strongly agree	strongly agree	strongly agree	strongly agree	strongly agree	strongly agree	strongly agree	strongly agree	strongly agree	strongly agree	strongly agree	strongly agree	strongly agree
Women	27	Third	Morning		Yes	Yes	Permanent employment	strongly agree	strongly agree	strongly agree	strongly agree	strongly agree	strongly agree	strongly agree	strongly agree	strongly agree	agree	strongly agree	strongly agree	strongly agree	strongly agree	strongly agree	strongly agree	strongly agree	strongly agree	strongly agree	strongly agree	strongly agree	strongly agree	strongly agree	strongly agree	strongly agree	strongly agree	strongly agree	strongly agree	strongly agree	strongly agree	strongly agree	strongly agree	strongly agree	strongly agree	strongly agree	strongly agree	strongly agree	strongly agree	strongly agree	strongly agree
Men	24	Second	Afternoon	9.5	Yes	Yes	Permanent employment	strongly agree	strongly agree	strongly agree	strongly agree	strongly agree	strongly agree	strongly agree	strongly agree	strongly agree	strongly agree	strongly agree	strongly agree	strongly agree	strongly agree	strongly agree	strongly agree	strongly agree	strongly agree	strongly agree	strongly agree	strongly agree	strongly agree	strongly agree	strongly agree	strongly agree	strongly agree	strongly agree	strongly agree	strongly agree	strongly agree	strongly agree	strongly agree	strongly agree	strongly agree	strongly agree	strongly agree	strongly agree	strongly agree	strongly agree	strongly agree
Women	24	Second	Afternoon	8.1	Yes	Yes	Temporary employment	strongly agree	strongly agree	strongly agree	strongly agree	strongly agree	strongly agree	strongly agree	strongly agree	strongly agree	strongly agree	strongly agree	strongly agree	strongly agree	strongly agree	strongly agree	strongly agree	strongly agree	strongly agree	strongly agree	strongly agree	strongly agree	strongly agree	strongly agree	strongly agree	strongly agree	strongly agree	strongly agree	strongly agree	strongly agree	strongly agree	strongly agree	strongly agree	strongly agree	strongly agree	strongly agree	strongly agree	strongly agree	strongly agree	strongly agree	strongly agree
Women	21	Second	Afternoon	8.0	Yes	Yes	Temporary employment	strongly agree	strongly agree	strongly agree	strongly agree	strongly agree	strongly agree	strongly agree	strongly agree	strongly agree	strongly agree	strongly agree	strongly agree	strongly agree	strongly agree	strongly agree	strongly agree	strongly agree	strongly agree	strongly agree	strongly agree	strongly agree	strongly agree	strongly agree	strongly agree	strongly agree	strongly agree	strongly agree	strongly agree	strongly agree	strongly agree	strongly agree	strongly agree	strongly agree	strongly agree	strongly agree	strongly agree	strongly agree	strongly agree	strongly agree	strongly agree
Women	23	Second	Afternoon		Yes	Yes	Temporary employment	strongly agree	strongly agree	strongly agree	strongly agree	strongly agree	strongly agree	strongly agree	strongly agree	strongly agree	strongly agree	strongly agree	strongly agree	strongly agree	strongly agree	strongly agree	strongly agree	strongly agree	strongly agree	strongly agree	strongly agree	strongly agree	strongly agree	strongly agree	strongly agree	strongly agree	strongly agree	strongly agree	strongly agree	strongly agree	strongly agree	strongly agree	strongly agree	strongly agree	strongly agree	strongly agree	strongly agree	strongly agree	strongly agree	strongly agree	strongly agree
Men	45	Second	Morning		Yes	Yes	Permanent employment	strongly agree	strongly agree	strongly agree	strongly agree	strongly agree	strongly agree	strongly agree	strongly agree	strongly agree	agree	strongly agree	strongly agree	strongly agree	strongly agree	strongly agree	strongly agree	strongly agree	strongly agree	strongly agree	strongly agree	strongly agree	strongly agree	strongly agree	strongly agree	strongly agree	strongly agree	strongly agree	strongly agree	strongly agree	strongly agree	strongly agree	strongly agree	strongly agree	strongly agree	strongly agree	strongly agree	strongly agree	strongly agree	strongly agree	strongly agree
Women	19	Second	Morning	7.9	Yes	No	Permanent employment	strongly agree	strongly agree	strongly agree	strongly agree	strongly agree	strongly agree	strongly agree	strongly agree	strongly agree	strongly agree	strongly agree	strongly agree	strongly agree	strongly agree	strongly agree	strongly agree	strongly agree	strongly agree	strongly agree	strongly agree	strongly agree	strongly agree	strongly agree	strongly agree	strongly agree	strongly agree	strongly agree	strongly agree	strongly agree	strongly agree	strongly agree	strongly agree	strongly agree	strongly agree	strongly agree	strongly agree	strongly agree	strongly agree	strongly agree	strongly agree
Women	19	Second	Morning	7.8	Yes	No	Temporary employment	strongly agree	strongly agree	strongly agree	strongly agree	strongly agree	strongly agree	strongly agree	strongly agree	strongly agree	strongly agree	strongly agree	strongly agree	strongly agree	strongly agree	strongly agree	strongly agree	strongly agree	strongly agree	strongly agree	strongly agree	strongly agree	strongly agree	strongly agree	strongly agree	strongly agree	strongly agree	strongly agree	strongly agree	strongly agree	agree	strongly agree	strongly agree	strongly agree	strongly agree	strongly agree	strongly agree	strongly agree	strongly agree	strongly agree	strongly agree
Women	19	Second	Morning	8.9	Yes	No	Temporary employment	strongly agree	strongly agree	strongly agree	strongly agree	strongly agree	strongly agree	strongly agree	strongly agree	strongly agree	strongly agree	strongly agree	strongly agree	strongly agree	strongly agree	strongly agree	strongly agree	strongly agree	strongly agree	strongly agree	strongly agree	strongly agree	strongly agree	strongly agree	strongly agree	strongly agree	strongly agree	strongly agree	strongly agree	strongly agree	strongly agree	strongly agree	strongly agree	strongly agree	strongly agree	strongly agree	strongly agree	strongly agree	strongly agree	strongly agree	strongly agree
Women	21	Second	Afternoon		Yes	Yes	Temporary employment	strongly agree	strongly agree	strongly agree	strongly agree	strongly agree	strongly agree	strongly agree	strongly agree	strongly agree	strongly agree	strongly agree	strongly agree	strongly agree	strongly agree	strongly agree	strongly agree	strongly agree	strongly agree	strongly agree	strongly agree	strongly agree	strongly agree	strongly agree	strongly agree	strongly agree	strongly agree	strongly agree	strongly agree	strongly agree	strongly agree	strongly agree	strongly agree	strongly agree	strongly agree	strongly agree	strongly agree	strongly agree	strongly agree	strongly agree	strongly agree
Women	42	Second	Afternoon		Yes	Yes	Permanent employment	strongly agree	strongly agree	strongly agree	strongly agree	strongly agree	strongly agree	strongly agree	strongly agree	strongly agree	strongly agree	strongly agree	strongly agree	strongly agree	strongly agree	strongly agree	strongly agree	strongly agree	strongly agree	strongly agree	strongly agree	strongly agree	strongly agree	strongly agree	strongly agree	strongly agree	strongly agree	strongly agree	strongly agree	strongly agree	strongly agree	strongly agree	strongly agree	strongly agree	strongly agree	strongly agree	strongly agree	strongly agree	strongly agree	strongly agree	strongly agree
Women	20	Second	Morning	8.0	Yes	Yes	Temporary employment	strongly agree	strongly agree	strongly agree	strongly agree	strongly agree	strongly agree	strongly agree	strongly agree	strongly agree	strongly agree	strongly agree	strongly agree	strongly agree	strongly agree	strongly agree	strongly agree	strongly agree	strongly agree	strongly agree	strongly agree	strongly agree	strongly agree	strongly agree	strongly agree	strongly agree	strongly agree	strongly agree	strongly agree	strongly agree	strongly agree	strongly agree	strongly agree	strongly agree	strongly agree	strongly agree	strongly agree	strongly agree	strongly agree	strongly agree	strongly agree
Women	20	Second	Morning	8.4	Yes	No	Permanent employment	strongly agree	strongly agree	strongly agree	strongly agree	strongly agree	strongly agree	strongly agree	strongly agree	strongly agree	strongly agree	strongly agree	strongly agree	strongly agree	strongly agree	strongly agree	strongly agree	strongly agree	strongly agree	strongly agree	strongly agree	strongly agree	strongly agree	strongly agree	strongly agree	strongly agree	strongly agree	strongly agree	strongly agree	strongly agree	strongly agree	strongly agree	strongly agree	strongly agree	strongly agree	strongly agree	strongly agree	strongly agree	strongly agree	strongly agree	strongly agree
Women	19	Second	Morning	8.0	Yes	No	Temporary employment	strongly agree	strongly agree	strongly agree	strongly agree	strongly agree	strongly agree	strongly agree	strongly agree	strongly agree	strongly agree	strongly agree	strongly agree	strongly agree	strongly agree	strongly agree	strongly agree	strongly agree	strongly agree	strongly agree	strongly agree	strongly agree	strongly agree	strongly agree	strongly agree	strongly agree	strongly agree	strongly agree	strongly agree	strongly agree	strongly agree	strongly agree	strongly agree	strongly agree	strongly agree	strongly agree	strongly agree	strongly agree	strongly agree	strongly agree	strongly agree
Women	19	Second	Afternoon	8.4	Yes	Yes	Temporary employment	strongly agree	strongly agree	strongly agree	strongly agree	strongly agree	strongly agree	strongly agree	strongly agree	strongly agree	strongly agree	strongly agree	strongly agree	strongly agree	strongly agree	strongly agree	strongly agree	strongly agree	strongly agree	strongly agree	strongly agree	strongly agree	strongly agree	strongly agree	strongly agree	strongly agree	strongly agree	strongly agree	strongly agree	strongly agree	strongly agree	strongly agree	strongly agree	strongly agree	strongly agree	strongly agree	strongly agree	strongly agree	strongly agree	strongly agree	strongly agree
Women	21	Second	Afternoon	8.5	Yes	Yes	Permanent employment	strongly agree	strongly agree	strongly agree	strongly agree	strongly agree	strongly agree	strongly agree	strongly agree	strongly agree	strongly agree	strongly agree	strongly agree	strongly agree	strongly agree	strongly agree	strongly agree	strongly agree	strongly agree	strongly agree	strongly agree	strongly agree	strongly agree	strongly agree	strongly agree	strongly agree	strongly agree	strongly agree	strongly agree	strongly agree	strongly agree	strongly agree	strongly agree	strongly agree	strongly agree	strongly agree	strongly agree	strongly agree	strongly agree	strongly agree	strongly agree
Women	54	Second	Morning	8.0	Yes	Yes	Permanent employment	strongly agree	strongly agree	strongly agree	strongly agree	strongly agree	agree	strongly agree	strongly agree	strongly agree	strongly agree	strongly agree	strongly agree	strongly agree	strongly agree	strongly agree	strongly agree	strongly agree	strongly agree	strongly agree	strongly agree	strongly agree	strongly agree	strongly agree	strongly agree	strongly agree	agree	strongly agree	strongly agree	strongly agree	strongly agree	strongly agree	strongly agree	strongly agree	strongly agree	strongly agree	strongly agree	strongly agree	strongly agree	strongly agree	strongly agree
Women	23	Second	Morning	7.0	Yes	Yes	Permanent employment	strongly agree	strongly agree	strongly agree	strongly agree	strongly agree	strongly agree	strongly agree	strongly agree	strongly agree	strongly agree	strongly agree	strongly agree	strongly agree	strongly agree	strongly agree	strongly agree	strongly agree	strongly agree	strongly agree	strongly agree	strongly agree	strongly agree	strongly agree	strongly agree	strongly agree	strongly agree	strongly agree	strongly agree	strongly agree	strongly agree	strongly agree	strongly agree	strongly agree	strongly agree	strongly agree	strongly agree	strongly agree	strongly agree	strongly agree	strongly agree
Men	19	Second	Morning	8.0	Yes	No	Temporary employment	strongly agree	strongly agree	strongly agree	strongly agree	strongly agree	strongly agree	strongly agree	strongly agree	strongly agree	strongly agree	strongly agree	strongly agree	agree	strongly agree	strongly agree	strongly agree	strongly agree	strongly agree	strongly agree	strongly agree	strongly agree	strongly agree	strongly agree	strongly agree	strongly agree	strongly agree	strongly agree	strongly agree	strongly agree	strongly agree	strongly agree	strongly agree	strongly agree	strongly agree	strongly agree	strongly agree	strongly agree	strongly agree	strongly agree	strongly agree
Men	31	Second	Morning	7.8	Yes	Yes	Permanent employment	strongly agree	strongly agree	strongly agree	strongly agree	strongly agree	strongly agree	strongly agree	strongly agree	strongly agree	strongly agree	strongly agree	strongly agree	strongly agree	strongly agree	strongly agree	strongly agree	strongly agree	agree	strongly agree	strongly agree	strongly agree	strongly agree	strongly agree	strongly agree	strongly agree	strongly agree	strongly agree	strongly agree	strongly agree	strongly agree	strongly agree	strongly agree	strongly agree	strongly agree	strongly agree	strongly agree	strongly agree	strongly agree	strongly agree	strongly agree
Women	21	Fourth	Morning	8.8	No			undecided	undecided	undecided	undecided	disagree	disagree	disagree	strongly agree	agree	undecided	undecided	undecided	undecided	undecided	undecided	undecided	undecided	agree	agree	agree	strongly agree	agree	disagree	strongly agree	agree	agree	undecided	undecided	strongly agree	disagree	disagree	disagree	undecided	undecided	strongly agree	strongly agree	strongly agree	disagree	undecided	strongly agree
Women	21	Fourth	Afternoon	7.8	No			agree	undecided	agree	agree	undecided	disagree	disagree	agree	undecided	agree	undecided	agree	undecided	agree	strongly agree	agree	agree	agree	agree	agree	undecided	disagree	agree	undecided	undecided	undecided	agree	undecided	undecided	disagree	agree	disagree	undecided	undecided	agree	disagree	undecided	undecided	undecided	undecided
Women	20	Third	Morning	7.0	No			agree	agree	strongly agree	strongly agree	strongly agree	strongly agree	strongly agree	strongly agree	strongly agree	agree	agree	agree	strongly agree	strongly agree	strongly agree	strongly agree	strongly agree	agree	agree	agree	agree	agree	agree	strongly agree	strongly agree	agree	strongly agree	agree	undecided	agree	undecided	strongly agree	agree	agree	strongly agree	agree	strongly agree	undecided	undecided	undecided
Men	39	Fourth	Afternoon		No			agree	undecided	undecided	undecided	agree	agree	agree	agree	undecided	agree	agree	agree	undecided	undecided	agree	agree	agree	agree	agree	agree	undecided	undecided	undecided	undecided	agree	agree	agree	agree	agree	agree	agree	agree	agree	undecided	agree	agree	agree	agree	undecided	agree
Women	21	Fourth	Morning	8.3	No			undecided	strongly agree	strongly agree	agree	strongly agree	agree	strongly agree	strongly agree	agree	strongly agree	strongly agree	undecided	agree	agree	strongly agree	strongly agree	undecided	agree	strongly agree	agree	undecided	undecided	undecided	agree	strongly agree	undecided	strongly agree	strongly agree	undecided	agree	strongly agree	undecided	undecided	undecided	strongly agree	agree	undecided	agree	agree	agree
Men	22	Fourth	Afternoon		No			agree	agree	agree	undecided	agree	agree	agree	agree	agree	agree	agree	agree	agree	undecided	agree	agree	agree	agree	agree	agree	agree	agree	agree	undecided	strongly agree	agree	agree	agree	agree	agree	undecided	agree	agree	undecided	strongly agree	agree	undecided	agree	agree	agree
Women	21	Fourth	Afternoon	8.6	No			undecided	undecided	undecided	agree	agree	undecided	agree	agree	undecided	undecided	agree	undecided	agree	disagree	undecided	disagree	agree	undecided	agree	undecided	agree	agree	undecided	undecided	agree	strongly agree	agree	agree	undecided	undecided	agree	undecided	agree	agree	undecided	agree	agree	agree	agree	agree
Women	20	Third	Afternoon		No			strongly agree	strongly agree	strongly agree	strongly agree	agree	agree	strongly agree	strongly agree	strongly agree	strongly agree	strongly agree	strongly agree	undecided	agree	undecided	undecided	undecided	agree	undecided	strongly agree	agree	strongly agree	agree	strongly agree	strongly agree	strongly agree	strongly agree	strongly agree	strongly agree	strongly agree	strongly agree	strongly agree	agree	undecided	undecided	agree	agree	agree	agree	strongly agree
Women	23	Fourth	Morning	8.0	No			strongly agree	undecided	strongly agree	agree	undecided	strongly agree	undecided	agree	agree	agree	strongly agree	agree	agree	agree	undecided	disagree	strongly agree	agree	agree	strongly agree	undecided	undecided	undecided	undecided	undecided	undecided	undecided	undecided	agree	agree	agree	agree	agree	agree	agree	agree	agree	agree	agree	strongly agree
Women	19	Second	Afternoon		No			agree	agree	agree	agree	agree	agree	agree	agree	agree	agree	agree	agree	agree	agree	agree	agree	agree	agree	agree	agree	agree	agree	agree	agree	agree	agree	agree	agree	agree	agree	agree	agree	agree	agree	agree	agree	agree	agree	agree	agree
Women	21	Fourth	Morning	8.2	No			agree	agree	agree	strongly agree	agree	agree	strongly agree	strongly agree	agree	agree	agree	agree	strongly agree	strongly agree	strongly agree	strongly agree	strongly agree	agree	agree	agree	agree	agree	agree	agree	agree	agree	agree	agree	agree	agree	agree	agree	agree	agree	agree	agree	agree	agree	agree	agree
Women	21	Fourth	Afternoon	8.7	No			strongly agree	agree	agree	strongly agree	strongly agree	agree	strongly agree	strongly agree	agree	agree	undecided	agree	strongly agree	agree	strongly agree	agree	undecided	agree	agree	undecided	strongly agree	strongly agree	strongly agree	strongly agree	strongly agree	agree	strongly agree	strongly agree	agree	strongly agree	agree	strongly agree	strongly agree	strongly agree	agree	agree	agree	agree	agree	strongly agree
Women	21	Fourth	Morning	8.7	No			agree	agree	agree	strongly agree	undecided	agree	undecided	agree	agree	agree	agree	agree	strongly agree	strongly agree	agree	undecided	agree	agree	agree	agree	agree	agree	agree	strongly agree	agree	agree	strongly agree	agree	agree	agree	strongly agree	strongly agree	strongly agree	strongly agree	strongly agree	agree	agree	agree	agree	agree
Women	19	Second	Afternoon	8.4	No			agree	agree	agree	agree	agree	undecided	agree	undecided	agree	agree	undecided	undecided	agree	agree	strongly agree	agree	strongly agree	agree	agree	strongly agree	agree	agree	undecided	agree	strongly agree	agree	strongly agree	strongly agree	undecided	agree	agree	agree	undecided	strongly agree	agree	agree	strongly agree	agree	agree	strongly agree
Women	19	Second	Afternoon	8.5	No			agree	agree	agree	agree	undecided	agree	undecided	agree	agree	agree	agree	agree	undecided	agree	agree	agree	agree	agree	agree	agree	agree	agree	agree	agree	agree	agree	agree	agree	agree	agree	agree	agree	agree	agree	agree	agree	strongly agree	agree	agree	agree
Women	20	Second	Morning	8.5	No			strongly agree	strongly agree	strongly agree	strongly agree	strongly agree	strongly agree	strongly agree	strongly agree	agree	agree	strongly agree	strongly agree	strongly agree	strongly agree	agree	strongly agree	strongly agree	strongly agree	strongly agree	strongly agree	strongly agree	agree	strongly agree	strongly agree	strongly agree	agree	strongly agree	strongly agree	strongly agree	undecided	strongly agree	agree	strongly agree	strongly agree	strongly agree	agree	strongly agree	agree	agree	strongly agree
Women	19	Second	Afternoon	8.5	No			strongly agree	strongly agree	strongly agree	strongly agree	strongly agree	agree	strongly agree	strongly agree	strongly agree	strongly agree	agree	agree	strongly agree	strongly agree	agree	strongly agree	strongly agree	agree	agree	strongly agree	strongly agree	strongly agree	strongly agree	strongly agree	strongly agree	strongly agree	strongly agree	strongly agree	agree	strongly agree	strongly agree	agree	strongly agree	strongly agree	agree	strongly agree	strongly agree	agree	agree	strongly agree
Women	19	Second	Afternoon	8.4	No			strongly agree	strongly agree	agree	agree	strongly agree	strongly agree	agree	strongly agree	strongly agree	strongly agree	strongly agree	strongly agree	strongly agree	strongly agree	strongly agree	agree	agree	strongly agree	strongly agree	strongly agree	agree	agree	strongly agree	strongly agree	agree	strongly agree	agree	strongly agree	strongly agree	strongly agree	strongly agree	strongly agree	strongly agree	agree	agree	strongly agree	strongly agree	agree	agree	strongly agree
Men	22	Fourth	Morning	8.0	No			strongly agree	agree	strongly agree	strongly agree	strongly agree	agree	strongly agree	strongly agree	strongly agree	strongly agree	strongly agree	strongly agree	strongly agree	strongly agree	strongly agree	strongly agree	strongly agree	agree	strongly agree	strongly agree	agree	agree	agree	strongly agree	strongly agree	strongly agree	strongly agree	strongly agree	strongly agree	strongly agree	strongly agree	strongly agree	strongly agree	agree	strongly agree	strongly agree	strongly agree	agree	agree	agree
Women	23	Fourth	Morning	8.0	No			strongly agree	strongly agree	strongly agree	strongly agree	agree	strongly agree	strongly agree	strongly agree	strongly agree	agree	strongly agree	agree	strongly agree	strongly agree	strongly agree	strongly agree	strongly agree	agree	strongly agree	strongly agree	strongly agree	strongly agree	strongly agree	agree	strongly agree	strongly agree	strongly agree	strongly agree	strongly agree	agree	strongly agree	agree	strongly agree	agree	strongly agree	strongly agree	strongly agree	agree	agree	strongly agree
Women	19	Second	Afternoon	8.8	No			strongly agree	strongly agree	strongly agree	agree	agree	strongly agree	strongly agree	agree	undecided	agree	agree	undecided	strongly agree	agree	agree	strongly agree	strongly agree	undecided	strongly agree	strongly agree	strongly agree	agree	agree	strongly agree	agree	agree	strongly agree	strongly agree	agree	strongly agree	strongly agree	strongly agree	agree	agree	undecided	agree	strongly agree	strongly agree	agree	strongly agree
Women	20	Second	Morning	8.5	No			agree	agree	agree	strongly agree	strongly agree	agree	strongly agree	strongly agree	agree	strongly agree	agree	strongly agree	strongly agree	strongly agree	agree	undecided	strongly agree	strongly agree	agree	strongly agree	agree	strongly agree	agree	strongly agree	strongly agree	agree	strongly agree	strongly agree	agree	strongly agree	undecided	strongly agree	agree	strongly agree	agree	agree	strongly agree	strongly agree	agree	strongly agree
Women	20	Third	Afternoon	7.8	No			strongly agree	strongly agree	strongly agree	strongly agree	strongly agree	strongly agree	strongly agree	strongly agree	strongly agree	agree	strongly agree	strongly agree	strongly agree	strongly agree	strongly agree	agree	agree	agree	agree	strongly agree	strongly agree	strongly agree	strongly agree	strongly agree	strongly agree	agree	strongly agree	strongly agree	strongly agree	strongly agree	strongly agree	strongly agree	strongly agree	strongly agree	strongly agree	agree	strongly agree	strongly agree	agree	strongly agree
Women	19	Second	Morning	8.0	No			strongly agree	strongly agree	strongly agree	strongly agree	strongly agree	agree	strongly agree	agree	agree	strongly agree	agree	strongly agree	strongly agree	strongly agree	strongly agree	agree	strongly agree	strongly agree	strongly agree	strongly agree	strongly agree	strongly agree	strongly agree	agree	strongly agree	strongly agree	strongly agree	strongly agree	strongly agree	strongly agree	agree	strongly agree	strongly agree	agree	strongly agree	agree	strongly agree	strongly agree	agree	strongly agree
Women	19	Second	Afternoon		No			agree	agree	agree	agree	agree	undecided	agree	strongly agree	undecided	agree	strongly agree	strongly agree	strongly agree	agree	agree	strongly agree	strongly agree	agree	strongly agree	strongly agree	agree	agree	agree	strongly agree	undecided	undecided	agree	strongly agree	agree	agree	agree	strongly agree	agree	agree	agree	strongly agree	strongly agree	strongly agree	agree	agree
Men	27	Fourth	Morning	7.6	No			strongly agree	strongly agree	strongly agree	strongly agree	strongly agree	strongly agree	strongly agree	strongly agree	strongly agree	strongly agree	strongly agree	strongly agree	strongly agree	strongly agree	strongly agree	strongly agree	strongly agree	strongly agree	agree	strongly agree	agree	agree	strongly agree	agree	strongly agree	agree	agree	strongly agree	agree	strongly agree	agree	strongly agree	strongly agree	agree	strongly agree	strongly agree	strongly agree	strongly agree	agree	strongly agree
Women	19	Second	Afternoon	7.3	No			strongly agree	strongly agree	strongly agree	strongly agree	strongly agree	strongly agree	strongly agree	strongly agree	agree	strongly agree	strongly agree	undecided	strongly agree	strongly agree	strongly agree	undecided	strongly agree	strongly agree	agree	strongly agree	strongly agree	strongly agree	strongly agree	strongly agree	strongly agree	strongly agree	strongly agree	strongly agree	agree	agree	undecided	strongly agree	strongly agree	agree	strongly agree	strongly agree	strongly agree	strongly agree	agree	strongly agree
Women	20	Second	Morning	7.9	No			strongly agree	strongly agree	strongly agree	agree	agree	strongly agree	undecided	strongly agree	undecided	undecided	agree	strongly agree	strongly agree	strongly agree	strongly agree	strongly agree	strongly agree	strongly agree	strongly agree	strongly agree	strongly agree	strongly agree	strongly agree	undecided	strongly agree	strongly agree	strongly agree	strongly agree	agree	strongly agree	agree	strongly agree	agree	strongly agree	strongly agree	strongly agree	strongly agree	strongly agree	agree	strongly agree
Women	19	Second	Afternoon	8.4	No			agree	agree	agree	agree	strongly agree	strongly agree	strongly agree	strongly agree	strongly agree	agree	strongly agree	strongly agree	agree	strongly agree	strongly agree	strongly agree	strongly agree	strongly agree	agree	agree	strongly agree	strongly agree	agree	agree	strongly agree	strongly agree	strongly agree	strongly agree	strongly agree	strongly agree	strongly agree	strongly agree	agree	strongly agree	strongly agree	strongly agree	strongly agree	strongly agree	agree	agree
Women	21	Fourth	Afternoon	8.2	No			undecided	agree	agree	strongly agree	strongly agree	agree	strongly agree	agree	agree	agree	strongly agree	strongly agree	agree	strongly agree	agree	undecided	strongly agree	agree	agree	agree	undecided	agree	agree	strongly agree	strongly agree	undecided	agree	undecided	undecided	undecided	strongly agree	agree	agree	agree	agree	undecided	strongly agree	undecided	strongly agree	agree
Women	22	Fourth	Afternoon	8.2	No			agree	agree	strongly agree	agree	agree	undecided	strongly agree	agree	agree	agree	agree	undecided	agree	agree	strongly agree	undecided	strongly agree	agree	strongly agree	strongly agree	agree	undecided	strongly agree	strongly agree	agree	disagree	strongly agree	agree	undecided	agree	strongly agree	undecided	undecided	agree	undecided	agree	strongly agree	undecided	strongly agree	agree
Men	20	Third	Morning		No			strongly agree	strongly agree	strongly agree	agree	strongly agree	strongly agree	strongly agree	strongly agree	strongly agree	strongly agree	agree	strongly agree	strongly agree	undecided	strongly agree	strongly agree	strongly agree	undecided	strongly agree	agree	strongly agree	strongly agree	strongly agree	agree	strongly agree	strongly agree	strongly agree	strongly agree	strongly agree	strongly agree	agree	strongly agree	strongly agree	undecided	strongly agree	strongly agree	strongly agree	undecided	strongly agree	agree
Women	19	Second	Afternoon	7.0	No			undecided	agree	strongly agree	agree	undecided	agree	strongly agree	agree	undecided	agree	strongly agree	agree	undecided	agree	strongly agree	agree	undecided	agree	strongly agree	agree	undecided	agree	strongly agree	agree	undecided	agree	strongly agree	agree	undecided	agree	strongly agree	agree	undecided	agree	strongly agree	agree	undecided	agree	strongly agree	agree
Women	19	Second	Afternoon	8.0	No			strongly agree	strongly agree	strongly agree	strongly agree	strongly agree	strongly agree	strongly agree	strongly agree	strongly agree	undecided	agree	strongly agree	strongly agree	strongly agree	strongly agree	strongly agree	strongly agree	strongly agree	strongly agree	strongly agree	strongly agree	strongly agree	strongly agree	strongly agree	strongly agree	strongly agree	strongly agree	strongly agree	strongly agree	undecided	undecided	strongly agree	strongly agree	undecided	agree	agree	agree	agree	strongly agree	strongly agree
Women	21	Fourth	Afternoon	8.0	No			agree	undecided	undecided	disagree	undecided	undecided	undecided	undecided	undecided	agree	agree	undecided	agree	agree	undecided	undecided	strongly agree	agree	strongly agree	agree	strongly agree	agree	strongly agree	strongly agree	strongly agree	strongly agree	strongly agree	agree	strongly agree	strongly agree	agree	strongly agree	agree	agree	strongly agree	agree	agree	agree	strongly agree	agree
Women	20	Second	Morning	8.0	No			strongly agree	strongly agree	strongly agree	strongly agree	strongly agree	strongly agree	strongly agree	strongly agree	strongly agree	strongly agree	strongly agree	strongly agree	strongly agree	strongly agree	strongly agree	agree	strongly agree	strongly agree	strongly agree	strongly agree	strongly agree	strongly agree	strongly agree	strongly agree	agree	agree	agree	strongly agree	strongly agree	strongly agree	strongly agree	agree	strongly agree	strongly agree	strongly agree	strongly agree	agree	agree	strongly agree	strongly agree
Women	22	Second	Afternoon	6.0	No			agree	undecided	undecided	undecided	agree	agree	agree	agree	undecided	agree	agree	agree	undecided	undecided	agree	agree	strongly agree	undecided	agree	agree	agree	undecided	undecided	undecided	agree	strongly agree	strongly agree	strongly agree	strongly agree	strongly agree	agree	strongly agree	strongly agree	agree	agree	agree	strongly agree	agree	strongly agree	agree
Women	30	Fourth	Afternoon	9.3	No			agree	strongly agree	agree	agree	agree	strongly agree	strongly agree	strongly agree	undecided	agree	agree	strongly agree	agree	agree	strongly agree	undecided	strongly agree	agree	strongly agree	strongly agree	strongly agree	strongly agree	strongly agree	agree	strongly agree	strongly agree	agree	strongly agree	agree	agree	undecided	strongly agree	strongly agree	agree	strongly agree	agree	strongly agree	agree	strongly agree	strongly agree
Women	19	Second	Afternoon	7.5	No			agree	strongly agree	agree	undecided	strongly agree	strongly agree	agree	strongly agree	strongly agree	strongly agree	strongly agree	agree	strongly agree	strongly agree	strongly agree	undecided	strongly agree	strongly agree	strongly agree	agree	strongly agree	strongly agree	agree	agree	strongly agree	strongly agree	agree	strongly agree	strongly agree	agree	strongly agree	agree	strongly agree	strongly agree	strongly agree	agree	strongly agree	agree	strongly agree	strongly agree
Women	20	Third	Morning	8.0	No			strongly agree	agree	strongly agree	undecided	strongly agree	agree	strongly agree	strongly agree	strongly agree	agree	undecided	agree	agree	agree	strongly agree	agree	strongly agree	agree	strongly agree	strongly agree	strongly agree	agree	strongly agree	undecided	strongly agree	agree	strongly agree	strongly agree	strongly agree	strongly agree	agree	agree	agree	agree	strongly agree	agree	strongly agree	agree	strongly agree	strongly agree
Women	21	Fourth	Morning	7.8	No			agree	agree	strongly agree	undecided	agree	agree	strongly agree	strongly agree	agree	agree	agree	agree	agree	agree	strongly agree	agree	strongly agree	strongly agree	strongly agree	strongly agree	agree	agree	agree	undecided	strongly agree	strongly agree	strongly agree	strongly agree	agree	agree	strongly agree	strongly agree	strongly agree	undecided	agree	strongly agree	strongly agree	agree	strongly agree	agree
Women	20	Second	Morning	7.5	No			strongly agree	strongly agree	strongly agree	agree	agree	strongly agree	strongly agree	agree	agree	agree	strongly agree	strongly agree	strongly agree	agree	agree	strongly agree	strongly agree	agree	strongly agree	agree	strongly agree	agree	strongly agree	agree	strongly agree	strongly agree	strongly agree	agree	strongly agree	strongly agree	strongly agree	strongly agree	strongly agree	agree	agree	strongly agree	strongly agree	agree	strongly agree	strongly agree
Women	21	Second	Afternoon		No			agree	strongly agree	agree	strongly agree	agree	agree	agree	strongly agree	agree	strongly agree	agree	strongly agree	agree	agree	agree	strongly agree	strongly agree	agree	strongly agree	agree	agree	agree	agree	agree	agree	strongly agree	strongly agree	agree	agree	strongly agree	agree	strongly agree	agree	agree	strongly agree	strongly agree	strongly agree	agree	strongly agree	agree
Women	21	Second	Morning	7.0	No			strongly agree	strongly agree	strongly agree	agree	strongly agree	agree	agree	agree	agree	strongly agree	strongly agree	strongly agree	strongly agree	agree	strongly agree	strongly agree	strongly agree	agree	strongly agree	strongly agree	agree	agree	agree	agree	agree	agree	agree	agree	agree	strongly agree	strongly agree	strongly agree	strongly agree	agree	strongly agree	strongly agree	strongly agree	agree	strongly agree	strongly agree
Women	22	Fourth	Afternoon	7.9	No			agree	strongly agree	strongly agree	strongly agree	strongly agree	agree	strongly agree	agree	agree	strongly agree	strongly agree	strongly agree	agree	agree	strongly agree	agree	agree	agree	strongly agree	strongly agree	agree	strongly agree	strongly agree	strongly agree	strongly agree	agree	strongly agree	agree	agree	strongly agree	strongly agree	strongly agree	strongly agree	strongly agree	strongly agree	strongly agree	strongly agree	agree	strongly agree	strongly agree
Women	22	Fourth	Afternoon		No			agree	agree	strongly agree	strongly agree	strongly agree	agree	strongly agree	agree	agree	agree	strongly agree	agree	strongly agree	strongly agree	strongly agree	strongly agree	strongly agree	strongly agree	strongly agree	strongly agree	strongly agree	undecided	agree	agree	strongly agree	strongly agree	strongly agree	undecided	agree	agree	strongly agree	agree	agree	strongly agree	strongly agree	strongly agree	strongly agree	agree	strongly agree	agree
Women	21	Second	Morning	8.0	No			strongly agree	strongly agree	strongly agree	strongly agree	strongly agree	strongly agree	strongly agree	strongly agree	agree	strongly agree	strongly agree	strongly agree	strongly agree	strongly agree	strongly agree	strongly agree	strongly agree	strongly agree	strongly agree	strongly agree	strongly agree	strongly agree	strongly agree	strongly agree	strongly agree	strongly agree	strongly agree	strongly agree	agree	strongly agree	strongly agree	strongly agree	strongly agree	strongly agree	strongly agree	strongly agree	strongly agree	agree	strongly agree	strongly agree
Women	20	Third	Morning		No			strongly agree	strongly agree	strongly agree	strongly agree	agree	agree	strongly agree	strongly agree	strongly agree	strongly agree	strongly agree	agree	strongly agree	strongly agree	strongly agree	strongly agree	strongly agree	strongly agree	strongly agree	strongly agree	strongly agree	strongly agree	strongly agree	strongly agree	agree	agree	strongly agree	strongly agree	strongly agree	strongly agree	strongly agree	agree	agree	undecided	strongly agree	strongly agree	strongly agree	agree	strongly agree	strongly agree
Women	21	Third	Morning	7.5	No			strongly agree	strongly agree	strongly agree	strongly agree	agree	strongly agree	strongly agree	strongly agree	agree	strongly agree	agree	strongly agree	strongly agree	agree	strongly agree	strongly agree	strongly agree	agree	strongly agree	strongly agree	strongly agree	strongly agree	strongly agree	strongly agree	strongly agree	strongly agree	strongly agree	strongly agree	strongly agree	strongly agree	strongly agree	strongly agree	strongly agree	agree	strongly agree	strongly agree	strongly agree	agree	strongly agree	strongly agree
Women	19	Second	Afternoon	8.0	No			agree	agree	strongly agree	strongly agree	agree	agree	strongly agree	strongly agree	strongly agree	strongly agree	strongly agree	strongly agree	agree	agree	strongly agree	agree	strongly agree	strongly agree	strongly agree	strongly agree	agree	strongly agree	strongly agree	strongly agree	strongly agree	agree	strongly agree	strongly agree	strongly agree	strongly agree	strongly agree	strongly agree	agree	agree	agree	agree	agree	strongly agree	strongly agree	strongly agree
Women	22	Third	Morning	7.7	No			strongly agree	strongly agree	strongly agree	strongly agree	strongly agree	strongly agree	strongly agree	strongly agree	strongly agree	strongly agree	strongly agree	strongly agree	strongly agree	strongly agree	strongly agree	agree	agree	strongly agree	strongly agree	strongly agree	agree	agree	strongly agree	strongly agree	strongly agree	agree	strongly agree	strongly agree	agree	strongly agree	strongly agree	strongly agree	strongly agree	strongly agree	strongly agree	agree	agree	strongly agree	strongly agree	strongly agree
Women	19	Second	Afternoon	8.8	No			agree	agree	strongly agree	strongly agree	agree	strongly agree	agree	strongly agree	agree	agree	agree	agree	agree	agree	strongly agree	strongly agree	strongly agree	agree	strongly agree	agree	strongly agree	strongly agree	strongly agree	strongly agree	agree	strongly agree	strongly agree	strongly agree	agree	agree	agree	agree	strongly agree	strongly agree	agree	strongly agree	agree	strongly agree	strongly agree	strongly agree
Women	19	Second	Afternoon	8.4	No			strongly agree	strongly agree	strongly agree	strongly agree	strongly agree	agree	strongly agree	strongly agree	strongly agree	strongly agree	agree	agree	strongly agree	strongly agree	strongly agree	agree	strongly agree	strongly agree	strongly agree	strongly agree	strongly agree	strongly agree	strongly agree	agree	strongly agree	agree	strongly agree	strongly agree	strongly agree	strongly agree	agree	agree	strongly agree	strongly agree	agree	strongly agree	agree	strongly agree	strongly agree	agree
Women	27	Third	Afternoon	8.6	No			agree	agree	agree	undecided	agree	strongly agree	agree	strongly agree	undecided	agree	agree	agree	strongly agree	agree	strongly agree	strongly disagree	strongly agree	strongly agree	strongly agree	strongly agree	agree	agree	strongly agree	strongly disagree	agree	agree	agree	agree	strongly disagree	strongly agree	strongly agree	strongly agree	strongly agree	strongly agree	strongly agree	strongly agree	agree	strongly agree	strongly agree	strongly agree
Women	23	Second	Afternoon	8.0	No			strongly agree	strongly agree	strongly agree	agree	agree	agree	strongly agree	strongly agree	strongly agree	agree	agree	strongly agree	agree	agree	strongly agree	strongly agree	agree	agree	strongly agree	strongly agree	agree	agree	strongly agree	strongly agree	agree	strongly agree	strongly agree	agree	agree	agree	strongly agree	strongly agree	agree	agree	strongly agree	strongly agree	agree	strongly agree	strongly agree	agree
Women	22	Second	Morning	7.6	No			strongly agree	strongly agree	strongly agree	strongly agree	strongly agree	strongly agree	strongly agree	strongly agree	strongly agree	strongly agree	strongly agree	agree	strongly agree	strongly agree	strongly agree	strongly agree	strongly agree	strongly agree	strongly agree	strongly agree	strongly agree	strongly agree	strongly agree	strongly agree	strongly agree	strongly agree	strongly agree	strongly agree	strongly agree	strongly agree	strongly agree	strongly agree	strongly agree	strongly agree	strongly agree	strongly agree	agree	strongly agree	strongly agree	strongly agree
Women	19	Second	Afternoon	8.1	No			strongly agree	agree	agree	strongly agree	undecided	agree	agree	agree	undecided	agree	agree	undecided	undecided	agree	agree	strongly agree	strongly agree	agree	agree	agree	strongly agree	strongly agree	strongly agree	strongly agree	strongly agree	strongly agree	strongly agree	strongly agree	agree	strongly agree	agree	undecided	undecided	agree	agree	agree	strongly agree	strongly agree	strongly agree	strongly agree
Women	19	Second	Morning	8.0	No			agree	agree	strongly agree	agree	undecided	agree	agree	strongly agree	agree	strongly agree	undecided	agree	agree	strongly agree	strongly agree	strongly agree	strongly agree	strongly agree	agree	strongly agree	strongly agree	strongly agree	strongly agree	agree	strongly agree	agree	strongly agree	strongly agree	agree	agree	agree	strongly agree	agree	agree	agree	agree	strongly agree	strongly agree	strongly agree	strongly agree
Men	19	Second	Afternoon	8.2	No			strongly agree	strongly agree	strongly agree	strongly agree	strongly agree	strongly agree	strongly agree	strongly agree	agree	strongly agree	agree	strongly agree	strongly agree	strongly agree	agree	strongly agree	strongly agree	strongly agree	strongly agree	strongly agree	agree	strongly agree	strongly agree	agree	strongly agree	strongly agree	strongly agree	strongly agree	strongly agree	strongly agree	agree	strongly agree	undecided	agree	agree	agree	strongly agree	strongly agree	strongly agree	strongly agree
Women	19	Second	Afternoon	8.0	No			strongly agree	strongly agree	strongly agree	strongly agree	strongly agree	strongly agree	strongly agree	strongly agree	strongly agree	strongly agree	strongly agree	agree	undecided	agree	undecided	agree	strongly agree	agree	strongly agree	strongly agree	strongly agree	strongly agree	strongly agree	strongly agree	strongly agree	strongly agree	strongly agree	strongly agree	strongly agree	strongly agree	strongly agree	strongly agree	strongly agree	agree	agree	agree	strongly agree	strongly agree	strongly agree	strongly agree
Women	20	Third	Morning	7.5	No			strongly agree	agree	strongly agree	strongly agree	strongly agree	strongly agree	strongly agree	strongly agree	agree	strongly agree	agree	strongly agree	strongly agree	strongly agree	strongly agree	strongly agree	strongly agree	strongly agree	strongly agree	strongly agree	strongly agree	strongly agree	strongly agree	strongly agree	strongly agree	strongly agree	strongly agree	strongly agree	strongly agree	strongly agree	strongly agree	strongly agree	strongly agree	strongly agree	agree	agree	strongly agree	strongly agree	strongly agree	agree
Women	19	Second	Afternoon	8.5	No			agree	strongly agree	strongly agree	agree	agree	agree	agree	strongly agree	agree	agree	agree	agree	strongly agree	strongly agree	strongly agree	agree	strongly agree	strongly agree	strongly agree	agree	agree	strongly agree	strongly agree	agree	agree	agree	strongly agree	strongly agree	agree	strongly agree	agree	strongly agree	agree	agree	strongly agree	agree	strongly agree	strongly agree	strongly agree	agree
Men	20	Second	Morning	8.3	No			strongly agree	strongly agree	strongly agree	strongly agree	strongly agree	strongly agree	strongly agree	strongly agree	agree	strongly agree	strongly agree	strongly agree	strongly agree	strongly agree	strongly agree	strongly agree	strongly agree	strongly agree	strongly agree	strongly agree	strongly agree	strongly agree	strongly agree	agree	strongly agree	strongly agree	agree	strongly agree	agree	strongly agree	strongly agree	strongly agree	strongly agree	strongly agree	strongly agree	agree	strongly agree	strongly agree	strongly agree	strongly agree
Women	20	Third	Morning	8.4	No			strongly agree	strongly agree	strongly agree	agree	agree	agree	strongly agree	strongly agree	strongly agree	strongly agree	strongly agree	agree	strongly agree	strongly agree	strongly agree	strongly agree	strongly agree	strongly agree	strongly agree	strongly agree	strongly agree	strongly agree	strongly agree	agree	strongly agree	agree	strongly agree	strongly agree	strongly agree	strongly agree	strongly agree	strongly agree	strongly agree	strongly agree	strongly agree	agree	strongly agree	strongly agree	strongly agree	strongly agree
Women	19	Second	Morning	8.1	No			strongly agree	strongly agree	strongly agree	strongly agree	strongly agree	strongly agree	strongly agree	strongly agree	agree	strongly agree	strongly agree	strongly agree	strongly agree	strongly agree	agree	strongly agree	strongly agree	strongly agree	strongly agree	strongly agree	strongly agree	strongly agree	strongly agree	strongly agree	strongly agree	strongly agree	strongly agree	strongly agree	agree	strongly agree	strongly agree	strongly agree	strongly agree	strongly agree	agree	strongly agree	strongly agree	strongly agree	strongly agree	strongly agree
Women	20	Second	Afternoon	7.0	No			strongly agree	strongly agree	strongly agree	strongly agree	strongly agree	strongly agree	strongly agree	strongly agree	agree	strongly agree	strongly agree	agree	agree	strongly agree	strongly agree	agree	strongly agree	agree	strongly agree	strongly agree	strongly agree	strongly agree	strongly agree	agree	agree	strongly agree	agree	strongly agree	strongly agree	strongly agree	strongly agree	agree	agree	agree	agree	strongly agree	strongly agree	strongly agree	strongly agree	strongly agree
Women	21	Fourth	Morning	8.3	No			agree	strongly agree	agree	agree	strongly agree	agree	agree	strongly agree	agree	strongly agree	undecided	agree	strongly agree	strongly agree	agree	strongly agree	strongly agree	agree	strongly agree	agree	agree	agree	strongly agree	strongly agree	strongly agree	agree	strongly agree	strongly agree	strongly agree	agree	undecided	agree	strongly agree	strongly agree	agree	strongly agree	strongly agree	strongly agree	strongly agree	agree
Women	19	Second	Afternoon	9.4	No			undecided	agree	agree	strongly agree	agree	strongly agree	strongly agree	strongly agree	strongly agree	strongly agree	strongly agree	strongly agree	strongly agree	strongly agree	strongly agree	strongly agree	strongly agree	strongly agree	strongly agree	strongly agree	strongly agree	strongly agree	strongly agree	strongly agree	strongly agree	strongly agree	strongly agree	strongly agree	strongly agree	strongly agree	strongly agree	agree	strongly agree	strongly agree	agree	strongly agree	strongly agree	strongly agree	strongly agree	strongly agree
Women	21	Fourth	Morning	9.0	No			strongly agree	strongly agree	strongly agree	strongly agree	agree	agree	strongly agree	strongly agree	strongly agree	strongly agree	agree	strongly agree	strongly agree	strongly agree	strongly agree	agree	agree	agree	agree	agree	agree	agree	strongly agree	agree	strongly agree	agree	strongly agree	strongly agree	strongly agree	strongly agree	strongly agree	strongly agree	strongly agree	strongly agree	strongly agree	strongly agree	strongly agree	strongly agree	strongly agree	strongly agree
Women	22	Fourth	Morning	7.8	No			agree	agree	undecided	undecided	agree	undecided	undecided	undecided	undecided	strongly agree	undecided	undecided	undecided	undecided	undecided	undecided	strongly agree	agree	strongly agree	agree	agree	strongly agree	strongly agree	strongly agree	strongly agree	undecided	agree	strongly agree	undecided	strongly agree	strongly agree	agree	agree	strongly agree	strongly agree	strongly agree	strongly agree	strongly agree	strongly agree	strongly agree
Women	19	Second	Morning	7.8	No			agree	strongly agree	strongly agree	strongly agree	agree	strongly agree	strongly agree	strongly agree	agree	strongly agree	strongly agree	agree	strongly agree	strongly agree	strongly agree	strongly agree	strongly agree	strongly agree	strongly agree	strongly agree	agree	strongly agree	strongly agree	strongly agree	agree	strongly agree	strongly agree	strongly agree	agree	strongly agree	strongly agree	strongly agree	agree	strongly agree	strongly agree	strongly agree	strongly agree	strongly agree	strongly agree	strongly agree
Women	23	Third	Morning	7.5	No			strongly agree	strongly agree	strongly agree	strongly agree	agree	undecided	strongly agree	strongly agree	agree	strongly agree	strongly agree	strongly agree	strongly agree	strongly agree	strongly agree	strongly agree	strongly agree	strongly agree	strongly agree	strongly agree	agree	agree	strongly agree	strongly agree	agree	strongly agree	strongly agree	strongly agree	agree	strongly agree	strongly agree	strongly agree	strongly agree	strongly agree	strongly agree	strongly agree	strongly agree	strongly agree	strongly agree	strongly agree
Women	19	Second	Morning	8.0	No			agree	agree	strongly agree	strongly agree	strongly agree	undecided	strongly agree	strongly agree	agree	undecided	undecided	strongly agree	strongly agree	strongly agree	strongly agree	strongly agree	strongly agree	strongly agree	strongly agree	strongly agree	strongly agree	agree	strongly agree	strongly agree	agree	undecided	agree	strongly agree	agree	undecided	undecided	strongly agree	strongly agree	strongly agree	strongly agree	strongly agree	strongly agree	strongly agree	strongly agree	strongly agree
Women	19	Second	Morning	8.0	No			agree	agree	strongly agree	strongly agree	agree	strongly agree	strongly agree	strongly agree	agree	strongly agree	agree	strongly agree	agree	strongly agree	strongly agree	strongly agree	strongly agree	strongly agree	strongly agree	strongly agree	agree	agree	strongly agree	agree	strongly agree	strongly agree	strongly agree	strongly agree	agree	agree	strongly agree	strongly agree	strongly agree	agree	strongly agree	strongly agree	strongly agree	strongly agree	strongly agree	strongly agree
Women	19	Second	Morning	8.7	No			strongly agree	strongly agree	agree	strongly agree	agree	strongly agree	agree	strongly agree	agree	undecided	strongly agree	agree	agree	strongly agree	strongly agree	disagree	strongly agree	strongly agree	strongly agree	strongly agree	strongly agree	agree	strongly agree	agree	strongly agree	strongly agree	strongly agree	strongly agree	agree	agree	strongly agree	strongly agree	strongly agree	strongly agree	strongly agree	strongly agree	strongly agree	strongly agree	strongly agree	strongly agree
Women	19	Second	Afternoon	8.4	No			agree	strongly agree	strongly agree	strongly agree	strongly agree	strongly agree	strongly agree	strongly agree	agree	strongly agree	strongly agree	agree	agree	strongly agree	strongly agree	strongly agree	strongly agree	strongly agree	strongly agree	strongly agree	strongly agree	strongly agree	strongly agree	agree	strongly agree	strongly agree	strongly agree	strongly agree	agree	strongly agree	strongly agree	undecided	undecided	strongly agree	strongly agree	strongly agree	strongly agree	strongly agree	strongly agree	strongly agree
Women	25	Fourth	Morning	7.8	No			agree	agree	agree	undecided	undecided	agree	agree	undecided	agree	undecided	agree	agree	agree	agree	agree	undecided	undecided	agree	agree	agree	agree	agree	agree	agree	agree	agree	strongly agree	agree	strongly agree	strongly agree	agree	strongly agree	strongly agree	strongly agree	strongly agree	strongly agree	strongly agree	strongly agree	strongly agree	strongly agree
Women	21	Fourth	Morning	8.7	No			strongly agree	strongly agree	strongly agree	strongly agree	strongly agree	strongly agree	strongly agree	strongly agree	strongly agree	strongly agree	strongly agree	strongly agree	strongly agree	agree	strongly agree	strongly agree	undecided	agree	strongly agree	agree	agree	agree	agree	agree	agree	agree	agree	agree	strongly agree	strongly agree	strongly agree	strongly agree	strongly agree	strongly agree	strongly agree	strongly agree	strongly agree	strongly agree	strongly agree	strongly agree
Women	20	Third	Morning	8.6	No			strongly agree	strongly agree	strongly agree	strongly agree	strongly agree	strongly agree	strongly agree	strongly agree	agree	agree	agree	strongly agree	strongly agree	strongly agree	strongly agree	strongly agree	strongly agree	agree	agree	agree	agree	agree	agree	agree	agree	agree	agree	agree	strongly agree	strongly agree	strongly agree	strongly agree	strongly agree	strongly agree	strongly agree	strongly agree	strongly agree	strongly agree	strongly agree	strongly agree
Women	22	Fourth	Morning	8.5	No			agree	agree	agree	strongly agree	strongly agree	agree	strongly agree	strongly agree	agree	strongly agree	strongly agree	strongly agree	agree	agree	agree	strongly agree	agree	strongly agree	strongly agree	strongly agree	agree	agree	agree	agree	strongly agree	agree	strongly agree	strongly agree	strongly agree	strongly agree	strongly agree	strongly agree	strongly agree	strongly agree	strongly agree	strongly agree	strongly agree	strongly agree	strongly agree	strongly agree
Women	21	Fourth	Morning	8.0	No			agree	agree	agree	undecided	agree	agree	strongly agree	agree	undecided	strongly agree	undecided	agree	agree	agree	undecided	undecided	strongly agree	strongly agree	strongly agree	strongly agree	agree	agree	agree	strongly agree	strongly agree	strongly agree	strongly agree	strongly agree	strongly agree	strongly agree	strongly agree	strongly agree	strongly agree	strongly agree	strongly agree	strongly agree	strongly agree	strongly agree	strongly agree	strongly agree
Women	19	Second	Morning	8.1	No			agree	strongly agree	agree	agree	strongly agree	strongly agree	strongly agree	strongly agree	agree	agree	agree	strongly agree	strongly agree	strongly agree	agree	strongly agree	strongly agree	strongly agree	strongly agree	strongly agree	agree	strongly agree	strongly agree	agree	strongly agree	strongly agree	strongly agree	strongly agree	strongly agree	agree	agree	strongly agree	strongly agree	strongly agree	strongly agree	strongly agree	strongly agree	strongly agree	strongly agree	strongly agree
Women	20	Second	Afternoon	8.6	No			agree	agree	strongly agree	agree	strongly agree	strongly agree	strongly agree	strongly agree	agree	strongly agree	strongly agree	strongly agree	strongly agree	strongly agree	agree	agree	strongly agree	strongly agree	strongly agree	strongly agree	agree	strongly agree	strongly agree	strongly agree	strongly agree	strongly agree	agree	agree	strongly agree	strongly agree	strongly agree	strongly agree	strongly agree	strongly agree	strongly agree	strongly agree	strongly agree	strongly agree	strongly agree	strongly agree
Women	21	Third	Morning	7.0	No			agree	agree	agree	agree	undecided	undecided	agree	undecided	agree	agree	disagree	disagree	agree	agree	strongly disagree	disagree	agree	undecided	agree	undecided	strongly agree	strongly agree	strongly agree	strongly agree	strongly agree	strongly agree	strongly agree	strongly agree	strongly agree	strongly agree	strongly agree	strongly agree	strongly agree	strongly agree	strongly agree	strongly agree	strongly agree	strongly agree	strongly agree	strongly agree
Women	19	Third	Morning		No			agree	agree	agree	strongly agree	agree	strongly agree	strongly agree	strongly agree	agree	agree	agree	agree	undecided	undecided	agree	undecided	agree	agree	agree	agree	strongly agree	strongly agree	strongly agree	strongly agree	strongly agree	strongly agree	strongly agree	strongly agree	strongly agree	strongly agree	strongly agree	strongly agree	strongly agree	strongly agree	strongly agree	strongly agree	strongly agree	strongly agree	strongly agree	strongly agree
Women	25	Fourth	Afternoon	8.0	No			agree	strongly agree	agree	undecided	undecided	undecided	agree	agree	agree	agree	agree	undecided	undecided	agree	agree	undecided	agree	agree	agree	agree	strongly agree	strongly agree	strongly agree	strongly agree	strongly agree	strongly agree	strongly agree	strongly agree	strongly agree	strongly agree	strongly agree	strongly agree	strongly agree	strongly agree	strongly agree	strongly agree	strongly agree	strongly agree	strongly agree	strongly agree
Women	20	Second	Afternoon		No			agree	agree	agree	agree	agree	agree	agree	agree	agree	agree	agree	agree	agree	agree	agree	agree	agree	agree	agree	agree	strongly agree	strongly agree	strongly agree	strongly agree	strongly agree	strongly agree	strongly agree	strongly agree	strongly agree	strongly agree	strongly agree	strongly agree	strongly agree	strongly agree	strongly agree	strongly agree	strongly agree	strongly agree	strongly agree	strongly agree
Women	21	Fourth	Morning		No			agree	agree	strongly agree	strongly agree	agree	agree	strongly agree	strongly agree	agree	agree	agree	agree	agree	agree	agree	agree	agree	agree	agree	agree	strongly agree	strongly agree	strongly agree	strongly agree	strongly agree	strongly agree	strongly agree	strongly agree	strongly agree	strongly agree	strongly agree	strongly agree	strongly agree	strongly agree	strongly agree	strongly agree	strongly agree	strongly agree	strongly agree	strongly agree
Women	24	Second	Morning	7.8	No			agree	agree	agree	agree	agree	strongly agree	agree	undecided	undecided	agree	agree	undecided	undecided	agree	undecided	agree	strongly agree	agree	agree	agree	strongly agree	strongly agree	strongly agree	strongly agree	strongly agree	strongly agree	strongly agree	strongly agree	strongly agree	strongly agree	strongly agree	strongly agree	strongly agree	strongly agree	strongly agree	strongly agree	strongly agree	strongly agree	strongly agree	strongly agree
Men	20	Second	Morning	7.0	No			strongly agree	strongly agree	agree	agree	agree	strongly agree	agree	agree	strongly agree	agree	agree	undecided	agree	agree	strongly agree	agree	agree	agree	agree	strongly agree	strongly agree	strongly agree	strongly agree	strongly agree	strongly agree	strongly agree	strongly agree	strongly agree	strongly agree	agree	agree	agree	strongly agree	strongly agree	strongly agree	strongly agree	strongly agree	strongly agree	strongly agree	strongly agree
Women	20	Third	Morning	8.0	No			undecided	agree	agree	agree	strongly agree	strongly agree	strongly agree	strongly agree	strongly agree	strongly agree	strongly agree	strongly agree	agree	agree	agree	agree	agree	agree	strongly agree	strongly agree	strongly agree	strongly agree	strongly agree	strongly agree	strongly agree	strongly agree	strongly agree	strongly agree	strongly agree	strongly agree	strongly agree	strongly agree	strongly agree	strongly agree	strongly agree	strongly agree	strongly agree	strongly agree	strongly agree	strongly agree
Women	19	Second	Morning	8.0	No			strongly agree	strongly agree	strongly agree	undecided	strongly agree	undecided	strongly agree	strongly agree	strongly agree	strongly agree	agree	strongly agree	strongly agree	undecided	agree	agree	strongly agree	agree	strongly agree	strongly agree	strongly agree	strongly agree	strongly agree	agree	strongly agree	strongly agree	strongly agree	strongly agree	strongly agree	strongly agree	strongly agree	strongly agree	strongly agree	agree	strongly agree	strongly agree	strongly agree	strongly agree	strongly agree	strongly agree
Women	20	Third	Morning	7.5	No			strongly agree	strongly agree	strongly agree	strongly agree	strongly agree	strongly agree	strongly agree	strongly agree	strongly agree	strongly agree	agree	strongly agree	strongly agree	undecided	strongly agree	strongly agree	strongly agree	strongly agree	strongly agree	strongly agree	strongly agree	strongly agree	strongly agree	strongly agree	strongly agree	strongly agree	strongly agree	strongly agree	strongly agree	strongly agree	strongly agree	strongly agree	agree	agree	strongly agree	strongly agree	strongly agree	strongly agree	strongly agree	strongly agree
Women	20	Third	Morning	8.0	No			strongly agree	strongly agree	strongly agree	strongly agree	strongly agree	strongly agree	strongly agree	strongly agree	strongly agree	strongly agree	agree	agree	agree	agree	strongly agree	strongly agree	strongly agree	strongly agree	agree	strongly agree	strongly agree	strongly agree	strongly agree	strongly agree	strongly agree	strongly agree	strongly agree	strongly agree	strongly agree	strongly agree	strongly agree	strongly agree	strongly agree	strongly agree	strongly agree	strongly agree	strongly agree	strongly agree	strongly agree	strongly agree
Women	26	Fourth	Morning		No			strongly agree	strongly agree	strongly agree	agree	strongly agree	strongly agree	strongly agree	strongly agree	strongly agree	agree	agree	strongly agree	strongly agree	agree	agree	agree	strongly agree	strongly agree	strongly agree	strongly agree	strongly agree	strongly agree	strongly agree	strongly agree	strongly agree	strongly agree	strongly agree	strongly agree	strongly agree	strongly agree	strongly agree	strongly agree	strongly agree	strongly agree	strongly agree	strongly agree	strongly agree	strongly agree	strongly agree	strongly agree
Women	19	Second	Morning	6.5	No			strongly agree	agree	strongly agree	agree	strongly agree	strongly agree	strongly agree	strongly agree	agree	strongly agree	strongly agree	strongly agree	strongly agree	agree	agree	agree	strongly agree	agree	strongly agree	strongly agree	strongly agree	strongly agree	strongly agree	strongly agree	strongly agree	strongly agree	strongly agree	strongly agree	strongly agree	strongly agree	strongly agree	strongly agree	strongly agree	strongly agree	strongly agree	strongly agree	strongly agree	strongly agree	strongly agree	strongly agree
Women	20	Third	Afternoon	7.5	No			agree	strongly agree	strongly agree	strongly agree	strongly agree	strongly agree	strongly agree	strongly agree	strongly agree	strongly agree	strongly agree	strongly agree	agree	agree	strongly agree	strongly agree	strongly agree	agree	strongly agree	strongly agree	strongly agree	strongly agree	strongly agree	strongly agree	strongly agree	strongly agree	strongly agree	strongly agree	strongly agree	strongly agree	strongly agree	strongly agree	strongly agree	strongly agree	strongly agree	strongly agree	strongly agree	strongly agree	strongly agree	strongly agree
Women	20	Second	Morning	7.0	No			strongly agree	strongly agree	strongly agree	strongly agree	strongly agree	strongly agree	strongly agree	strongly agree	strongly agree	strongly agree	strongly agree	strongly agree	strongly agree	agree	strongly agree	strongly agree	strongly agree	strongly agree	strongly agree	strongly agree	strongly agree	strongly agree	strongly agree	strongly agree	strongly agree	strongly agree	strongly agree	strongly agree	strongly agree	strongly agree	strongly agree	strongly agree	agree	agree	strongly agree	strongly agree	strongly agree	strongly agree	strongly agree	strongly agree
Women	21	Third	Afternoon	7.5	No			strongly agree	strongly agree	undecided	agree	agree	strongly agree	strongly agree	strongly agree	strongly agree	strongly agree	agree	undecided	disagree	strongly agree	strongly agree	disagree	strongly agree	agree	strongly agree	strongly agree	strongly agree	strongly agree	strongly agree	undecided	strongly agree	strongly agree	strongly agree	strongly agree	strongly agree	strongly agree	strongly agree	strongly agree	strongly agree	strongly agree	strongly agree	strongly agree	strongly agree	strongly agree	strongly agree	strongly agree
Women	19	Second	Morning	7.6	No			agree	strongly agree	strongly agree	strongly agree	agree	strongly agree	agree	strongly agree	agree	strongly agree	strongly agree	undecided	strongly agree	strongly agree	strongly agree	strongly agree	strongly agree	strongly agree	strongly agree	strongly agree	strongly agree	strongly agree	strongly agree	strongly agree	strongly agree	strongly agree	strongly agree	strongly agree	strongly agree	strongly agree	strongly agree	agree	strongly agree	strongly agree	strongly agree	strongly agree	strongly agree	strongly agree	strongly agree	strongly agree
Women	22	Second	Morning	8.3	No			strongly agree	strongly agree	strongly agree	strongly agree	undecided	strongly agree	undecided	strongly agree	strongly agree	strongly agree	undecided	agree	strongly agree	strongly agree	strongly agree	agree	strongly agree	agree	strongly agree	strongly agree	strongly agree	strongly agree	strongly agree	strongly agree	strongly agree	strongly agree	strongly agree	strongly agree	strongly agree	strongly agree	strongly agree	strongly agree	strongly agree	strongly agree	strongly agree	strongly agree	strongly agree	strongly agree	strongly agree	strongly agree
Men	19	Second	Afternoon	7.2	No			strongly agree	strongly agree	strongly agree	strongly agree	strongly agree	agree	agree	strongly agree	strongly agree	strongly agree	agree	agree	strongly agree	strongly agree	strongly agree	agree	strongly agree	strongly agree	strongly agree	strongly agree	strongly agree	strongly agree	strongly agree	agree	strongly agree	agree	strongly agree	strongly agree	strongly agree	strongly agree	strongly agree	strongly agree	strongly agree	strongly agree	strongly agree	strongly agree	strongly agree	strongly agree	strongly agree	strongly agree
Women	19	Second	Afternoon	7.7	No			agree	strongly agree	strongly agree	agree	strongly agree	strongly agree	strongly agree	strongly agree	strongly agree	strongly agree	agree	agree	strongly agree	strongly agree	strongly agree	strongly agree	strongly agree	strongly agree	strongly agree	strongly agree	strongly agree	strongly agree	strongly agree	strongly agree	strongly agree	strongly agree	strongly agree	strongly agree	strongly agree	strongly agree	strongly agree	strongly agree	strongly agree	strongly agree	strongly agree	strongly agree	strongly agree	strongly agree	strongly agree	strongly agree
Women	23	Fourth	Morning	7.2	No			agree	agree	agree	strongly agree	strongly agree	strongly agree	strongly agree	agree	strongly agree	strongly agree	agree	agree	strongly agree	strongly agree	strongly agree	agree	strongly agree	strongly agree	strongly agree	strongly agree	strongly agree	strongly agree	strongly agree	strongly agree	strongly agree	strongly agree	strongly agree	strongly agree	strongly agree	strongly agree	strongly agree	strongly agree	strongly agree	strongly agree	strongly agree	strongly agree	strongly agree	strongly agree	strongly agree	strongly agree
Women	23	Third	Afternoon	8.4	No			strongly agree	strongly agree	strongly agree	agree	strongly agree	agree	strongly agree	strongly agree	agree	strongly agree	strongly agree	agree	strongly agree	strongly agree	strongly agree	agree	strongly agree	strongly agree	strongly agree	strongly agree	strongly agree	strongly agree	strongly agree	strongly agree	strongly agree	strongly agree	strongly agree	strongly agree	strongly agree	strongly agree	strongly agree	strongly agree	strongly agree	strongly agree	strongly agree	strongly agree	strongly agree	strongly agree	strongly agree	strongly agree
Women	20	Third	Morning	7.9	No			agree	agree	strongly agree	strongly agree	strongly agree	strongly agree	strongly agree	agree	agree	agree	strongly agree	agree	strongly agree	strongly agree	strongly agree	strongly agree	strongly agree	strongly agree	strongly agree	strongly agree	strongly agree	agree	strongly agree	strongly agree	strongly agree	strongly agree	strongly agree	strongly agree	strongly agree	strongly agree	strongly agree	strongly agree	strongly agree	strongly agree	strongly agree	strongly agree	strongly agree	strongly agree	strongly agree	strongly agree
Men	19	Second	Afternoon	8.0	No			strongly agree	strongly agree	strongly agree	strongly agree	strongly agree	strongly agree	strongly agree	strongly agree	strongly agree	strongly agree	strongly agree	agree	agree	strongly agree	strongly agree	strongly agree	strongly agree	strongly agree	strongly agree	strongly agree	strongly agree	strongly agree	strongly agree	strongly agree	strongly agree	strongly agree	strongly agree	strongly agree	strongly agree	strongly agree	strongly agree	strongly agree	strongly agree	strongly agree	strongly agree	strongly agree	strongly agree	strongly agree	strongly agree	strongly agree
Men	20	Second	Morning	7.8	No			strongly agree	strongly agree	strongly agree	agree	strongly agree	strongly agree	strongly agree	strongly agree	strongly agree	strongly agree	undecided	strongly agree	strongly agree	strongly agree	strongly agree	strongly agree	strongly agree	strongly agree	strongly agree	strongly agree	strongly agree	strongly agree	strongly agree	strongly agree	strongly agree	strongly agree	strongly agree	strongly agree	strongly agree	strongly agree	undecided	strongly agree	strongly agree	strongly agree	strongly agree	strongly agree	strongly agree	strongly agree	strongly agree	strongly agree
Women	19	Second	Morning	8.6	No			strongly agree	agree	strongly agree	strongly agree	strongly agree	strongly agree	strongly agree	strongly agree	strongly agree	agree	undecided	strongly agree	agree	strongly agree	strongly agree	strongly agree	strongly agree	strongly agree	strongly agree	strongly agree	strongly agree	agree	strongly agree	strongly agree	strongly agree	strongly agree	strongly agree	strongly agree	strongly agree	agree	strongly agree	strongly agree	agree	strongly agree	strongly agree	strongly agree	strongly agree	strongly agree	strongly agree	strongly agree
Women	19	Second	Afternoon	8.0	No			strongly agree	strongly agree	strongly agree	strongly agree	strongly agree	agree	agree	agree	strongly agree	agree	agree	strongly agree	agree	strongly agree	strongly agree	strongly agree	strongly agree	strongly agree	strongly agree	strongly agree	strongly agree	agree	strongly agree	agree	strongly agree	strongly agree	strongly agree	strongly agree	strongly agree	strongly agree	strongly agree	strongly agree	strongly agree	strongly agree	strongly agree	strongly agree	strongly agree	strongly agree	strongly agree	strongly agree
Men	21	Second	Morning	8.4	No			agree	agree	strongly agree	agree	strongly agree	strongly agree	strongly agree	strongly agree	strongly agree	strongly agree	agree	strongly agree	strongly agree	strongly agree	strongly agree	strongly agree	strongly agree	strongly agree	strongly agree	strongly agree	strongly agree	strongly agree	strongly agree	strongly agree	strongly agree	strongly agree	strongly agree	strongly agree	strongly agree	strongly agree	strongly agree	strongly agree	strongly agree	strongly agree	strongly agree	strongly agree	strongly agree	strongly agree	strongly agree	strongly agree
Women	19	Second	Afternoon	8.4	No			strongly agree	strongly agree	strongly agree	strongly agree	strongly agree	strongly agree	strongly agree	strongly agree	strongly agree	strongly agree	agree	strongly agree	agree	strongly agree	strongly agree	agree	strongly agree	agree	agree	strongly agree	strongly agree	strongly agree	strongly agree	strongly agree	strongly agree	strongly agree	strongly agree	strongly agree	strongly agree	strongly agree	strongly agree	strongly agree	strongly agree	strongly agree	strongly agree	strongly agree	strongly agree	strongly agree	strongly agree	strongly agree
Women	22	Second	Morning	8.6	No			strongly agree	strongly agree	strongly agree	strongly agree	strongly agree	strongly agree	strongly agree	strongly agree	strongly agree	strongly agree	strongly agree	strongly agree	strongly agree	strongly agree	strongly agree	strongly agree	strongly agree	strongly agree	strongly agree	strongly agree	strongly agree	strongly agree	strongly agree	strongly agree	strongly agree	strongly agree	strongly agree	strongly agree	strongly agree	strongly agree	strongly agree	strongly agree	strongly agree	strongly agree	strongly agree	strongly agree	strongly agree	strongly agree	strongly agree	strongly agree
Women	19	Second	Morning	7.8	No			strongly agree	strongly agree	strongly agree	strongly agree	agree	strongly agree	agree	strongly agree	agree	agree	strongly agree	strongly agree	strongly agree	strongly agree	strongly agree	strongly agree	strongly agree	agree	strongly agree	strongly agree	strongly agree	agree	strongly agree	strongly agree	strongly agree	strongly agree	strongly agree	strongly agree	strongly agree	strongly agree	strongly agree	strongly agree	strongly agree	strongly agree	strongly agree	strongly agree	strongly agree	strongly agree	strongly agree	strongly agree
Women	27	Fourth	Morning	8.5	No			agree	agree	agree	agree	agree	agree	strongly agree	agree	agree	agree	strongly agree	strongly agree	strongly agree	strongly agree	strongly agree	strongly agree	strongly agree	strongly agree	strongly agree	strongly agree	strongly agree	strongly agree	strongly agree	strongly agree	strongly agree	strongly agree	strongly agree	strongly agree	strongly agree	strongly agree	strongly agree	strongly agree	strongly agree	strongly agree	strongly agree	strongly agree	strongly agree	strongly agree	strongly agree	strongly agree
Women	20	Second	Morning	8.5	No			strongly agree	strongly agree	agree	agree	strongly agree	strongly agree	strongly agree	strongly agree	agree	strongly agree	strongly agree	strongly agree	strongly agree	strongly agree	agree	strongly agree	strongly agree	strongly agree	agree	strongly agree	strongly agree	strongly agree	strongly agree	strongly agree	strongly agree	strongly agree	strongly agree	strongly agree	strongly agree	strongly agree	strongly agree	strongly agree	strongly agree	strongly agree	strongly agree	strongly agree	strongly agree	strongly agree	strongly agree	strongly agree
Women	19	Second	Afternoon	7.9	No			strongly agree	strongly agree	strongly agree	strongly agree	strongly agree	strongly agree	strongly agree	strongly agree	agree	strongly agree	strongly agree	strongly agree	strongly agree	strongly agree	strongly agree	strongly agree	strongly agree	strongly agree	strongly agree	strongly agree	strongly agree	strongly agree	strongly agree	strongly agree	strongly agree	strongly agree	strongly agree	strongly agree	strongly agree	strongly agree	agree	agree	agree	strongly agree	strongly agree	strongly agree	strongly agree	strongly agree	strongly agree	strongly agree
Women	21	Second	Afternoon	8.0	No			strongly agree	strongly agree	strongly agree	strongly agree	strongly agree	agree	agree	strongly agree	strongly agree	strongly agree	strongly agree	strongly agree	strongly agree	strongly agree	strongly agree	strongly agree	strongly agree	strongly agree	strongly agree	strongly agree	strongly agree	strongly agree	strongly agree	strongly agree	strongly agree	agree	strongly agree	strongly agree	strongly agree	strongly agree	strongly agree	strongly agree	strongly agree	strongly agree	strongly agree	strongly agree	strongly agree	strongly agree	strongly agree	strongly agree
Women	20	Third	Afternoon	8.0	No			strongly agree	strongly agree	strongly agree	strongly agree	agree	strongly agree	strongly agree	strongly agree	strongly agree	strongly agree	strongly agree	strongly agree	strongly agree	strongly agree	strongly agree	strongly agree	strongly agree	strongly agree	strongly agree	strongly agree	strongly agree	strongly agree	strongly agree	strongly agree	strongly agree	strongly agree	strongly agree	strongly agree	strongly agree	strongly agree	strongly agree	strongly agree	strongly agree	strongly agree	strongly agree	strongly agree	strongly agree	strongly agree	strongly agree	strongly agree
Women	19	Second	Morning	7.5	No			strongly agree	strongly agree	strongly agree	strongly agree	agree	strongly agree	strongly agree	strongly agree	strongly agree	strongly agree	strongly agree	strongly agree	strongly agree	strongly agree	strongly agree	strongly agree	strongly agree	agree	strongly agree	strongly agree	strongly agree	strongly agree	strongly agree	strongly agree	strongly agree	strongly agree	strongly agree	strongly agree	strongly agree	strongly agree	strongly agree	strongly agree	strongly agree	strongly agree	strongly agree	strongly agree	strongly agree	strongly agree	strongly agree	strongly agree
Women	19	Second	Afternoon		No			strongly agree	strongly agree	strongly agree	agree	strongly agree	strongly agree	strongly agree	strongly agree	strongly agree	strongly agree	strongly agree	strongly agree	strongly agree	strongly agree	strongly agree	strongly agree	strongly agree	strongly agree	strongly agree	strongly agree	strongly agree	strongly agree	strongly agree	agree	strongly agree	strongly agree	strongly agree	strongly agree	strongly agree	strongly agree	strongly agree	strongly agree	strongly agree	strongly agree	strongly agree	strongly agree	strongly agree	strongly agree	strongly agree	strongly agree
Women	20	Second	Morning	8.5	No			strongly agree	strongly agree	strongly agree	agree	strongly agree	agree	strongly agree	strongly agree	strongly agree	strongly agree	strongly agree	strongly agree	strongly agree	strongly agree	strongly agree	strongly agree	strongly agree	strongly agree	strongly agree	strongly agree	strongly agree	strongly agree	strongly agree	agree	strongly agree	agree	strongly agree	strongly agree	strongly agree	strongly agree	strongly agree	strongly agree	strongly agree	agree	strongly agree	strongly agree	strongly agree	strongly agree	strongly agree	strongly agree
Women	19	Second	Morning	8.4	No			strongly agree	strongly agree	agree	strongly agree	strongly agree	strongly agree	strongly agree	strongly agree	strongly agree	strongly agree	strongly agree	strongly agree	strongly agree	strongly agree	strongly agree	strongly agree	strongly agree	strongly agree	strongly agree	strongly agree	strongly agree	strongly agree	strongly agree	strongly agree	strongly agree	strongly agree	strongly agree	strongly agree	strongly agree	strongly agree	strongly agree	strongly agree	strongly agree	strongly agree	strongly agree	strongly agree	strongly agree	strongly agree	strongly agree	strongly agree
Men	19	Second	Afternoon	8.5	No			strongly agree	strongly agree	agree	strongly agree	strongly agree	strongly agree	strongly agree	agree	strongly agree	agree	strongly agree	strongly agree	agree	strongly agree	agree	disagree	strongly agree	strongly agree	strongly agree	strongly agree	strongly agree	strongly agree	strongly agree	strongly agree	strongly agree	strongly agree	strongly agree	strongly agree	strongly agree	strongly agree	strongly agree	strongly agree	strongly agree	agree	strongly agree	strongly agree	strongly agree	strongly agree	strongly agree	strongly agree
Women	29	Fourth	Afternoon	8.6	No			strongly agree	strongly agree	strongly agree	strongly agree	strongly agree	strongly agree	strongly agree	strongly agree	strongly agree	strongly agree	strongly agree	strongly agree	strongly agree	strongly agree	strongly agree	strongly agree	strongly agree	strongly agree	strongly agree	strongly agree	strongly agree	strongly agree	strongly agree	strongly agree	strongly agree	strongly agree	strongly agree	strongly agree	strongly agree	strongly agree	strongly agree	strongly agree	strongly agree	strongly agree	strongly agree	strongly agree	strongly agree	strongly agree	strongly agree	strongly agree
Women	19	Third	Afternoon	8.0	No			strongly agree	strongly agree	strongly agree	strongly agree	strongly agree	strongly agree	strongly agree	strongly agree	strongly agree	strongly agree	strongly agree	strongly agree	strongly agree	strongly agree	strongly agree	agree	strongly agree	strongly agree	strongly agree	strongly agree	strongly agree	strongly agree	strongly agree	strongly agree	strongly agree	strongly agree	strongly agree	strongly agree	strongly agree	strongly agree	strongly agree	strongly agree	strongly agree	strongly agree	strongly agree	strongly agree	strongly agree	strongly agree	strongly agree	strongly agree
Women	20	Third	Morning	7.5	No			strongly agree	strongly agree	strongly agree	strongly agree	strongly agree	strongly agree	strongly agree	strongly agree	strongly agree	strongly agree	strongly agree	strongly agree	strongly agree	strongly agree	strongly agree	strongly agree	strongly agree	strongly agree	strongly agree	strongly agree	strongly agree	strongly agree	strongly agree	strongly agree	strongly agree	strongly agree	strongly agree	strongly agree	strongly agree	strongly agree	strongly agree	strongly agree	strongly agree	strongly agree	strongly agree	strongly agree	strongly agree	strongly agree	strongly agree	strongly agree
Women	21	Third	Morning	7.8	No			strongly agree	strongly agree	strongly agree	strongly agree	strongly agree	strongly agree	strongly agree	strongly agree	strongly agree	agree	strongly agree	strongly agree	strongly agree	strongly agree	strongly agree	strongly agree	strongly agree	strongly agree	strongly agree	strongly agree	strongly agree	strongly agree	strongly agree	strongly agree	strongly agree	strongly agree	strongly agree	strongly agree	strongly agree	agree	strongly agree	strongly agree	strongly agree	strongly agree	strongly agree	strongly agree	strongly agree	strongly agree	strongly agree	strongly agree
Women	20	Third	Morning	8.0	No			strongly agree	strongly agree	strongly agree	strongly agree	strongly agree	agree	strongly agree	strongly agree	strongly agree	strongly agree	strongly agree	strongly agree	strongly agree	strongly agree	strongly agree	strongly agree	strongly agree	strongly agree	strongly agree	strongly agree	strongly agree	strongly agree	strongly agree	strongly agree	strongly agree	strongly agree	strongly agree	strongly agree	strongly agree	strongly agree	strongly agree	strongly agree	strongly agree	strongly agree	strongly agree	strongly agree	strongly agree	strongly agree	strongly agree	strongly agree
Women	20	Third	Morning	8.0	No			strongly agree	strongly agree	strongly agree	strongly agree	strongly agree	strongly agree	strongly agree	strongly agree	strongly agree	strongly agree	strongly agree	strongly agree	strongly agree	strongly agree	strongly agree	agree	strongly agree	strongly agree	strongly agree	strongly agree	strongly agree	strongly agree	strongly agree	strongly agree	strongly agree	strongly agree	strongly agree	strongly agree	strongly agree	strongly agree	strongly agree	strongly agree	strongly agree	strongly agree	strongly agree	strongly agree	strongly agree	strongly agree	strongly agree	strongly agree
Women	20	Second	Morning	8.3	No			strongly agree	strongly agree	strongly agree	strongly agree	strongly agree	strongly agree	strongly agree	strongly agree	strongly agree	strongly agree	strongly agree	strongly agree	strongly agree	strongly agree	strongly agree	strongly agree	strongly agree	strongly agree	strongly agree	strongly agree	strongly agree	strongly agree	strongly agree	strongly agree	strongly agree	strongly agree	strongly agree	strongly agree	strongly agree	strongly agree	strongly agree	strongly agree	strongly agree	strongly agree	strongly agree	strongly agree	strongly agree	strongly agree	strongly agree	strongly agree
Women	19	Second	Morning	7.8	No			strongly agree	strongly agree	strongly agree	strongly agree	strongly agree	strongly agree	strongly agree	strongly agree	strongly agree	strongly agree	strongly agree	strongly agree	strongly agree	strongly agree	strongly agree	strongly agree	strongly agree	strongly agree	strongly agree	strongly agree	strongly agree	strongly agree	strongly agree	strongly agree	strongly agree	strongly agree	strongly agree	strongly agree	strongly agree	strongly agree	strongly agree	strongly agree	strongly agree	strongly agree	strongly agree	strongly agree	strongly agree	strongly agree	strongly agree	strongly agree
Women	21	Second	Afternoon	8.3	No			strongly agree	strongly agree	strongly agree	strongly agree	strongly agree	strongly agree	strongly agree	strongly agree	strongly agree	strongly agree	strongly agree	strongly agree	strongly agree	strongly agree	strongly agree	strongly agree	strongly agree	strongly agree	strongly agree	strongly agree	strongly agree	strongly agree	strongly agree	strongly agree	strongly agree	strongly agree	strongly agree	strongly agree	strongly agree	strongly agree	strongly agree	strongly agree	strongly agree	strongly agree	strongly agree	strongly agree	strongly agree	strongly agree	strongly agree	strongly agree
Women	19	Second	Morning	8.0	No			strongly agree	strongly agree	strongly agree	strongly agree	strongly agree	strongly agree	strongly agree	strongly agree	strongly agree	strongly agree	strongly agree	strongly agree	strongly agree	strongly agree	strongly agree	strongly agree	strongly agree	strongly agree	strongly agree	strongly agree	strongly agree	strongly agree	strongly agree	strongly agree	strongly agree	strongly agree	strongly agree	strongly agree	strongly agree	strongly agree	strongly agree	strongly agree	strongly agree	strongly agree	strongly agree	strongly agree	strongly agree	strongly agree	strongly agree	strongly agree
Men	19	Second	Afternoon	8.0	No			strongly agree	strongly agree	strongly agree	strongly agree	strongly agree	strongly agree	strongly agree	strongly agree	strongly agree	strongly agree	strongly agree	strongly agree	strongly agree	strongly agree	strongly agree	strongly agree	strongly agree	strongly agree	strongly agree	strongly agree	strongly agree	strongly agree	strongly agree	strongly agree	strongly agree	strongly agree	strongly agree	strongly agree	strongly agree	strongly agree	strongly agree	strongly agree	strongly agree	strongly agree	strongly agree	strongly agree	strongly agree	strongly agree	strongly agree	strongly agree
Women	19	Second	Morning	8.0	No			strongly agree	strongly agree	strongly agree	strongly agree	strongly agree	strongly agree	strongly agree	strongly agree	strongly agree	agree	strongly agree	strongly agree	strongly agree	strongly agree	strongly agree	strongly agree	strongly agree	strongly agree	strongly agree	strongly agree	strongly agree	strongly agree	strongly agree	strongly agree	strongly agree	strongly agree	strongly agree	strongly agree	strongly agree	strongly agree	strongly agree	strongly agree	strongly agree	strongly agree	strongly agree	strongly agree	strongly agree	strongly agree	strongly agree	strongly agree
Women	19	Second	Morning	8.0	No			strongly agree	strongly agree	strongly agree	strongly agree	strongly agree	strongly agree	strongly agree	strongly agree	strongly agree	strongly agree	strongly agree	strongly agree	strongly agree	strongly agree	strongly agree	strongly agree	strongly agree	strongly agree	strongly agree	strongly agree	strongly agree	strongly agree	strongly agree	strongly agree	strongly agree	strongly agree	strongly agree	strongly agree	strongly agree	strongly agree	strongly agree	strongly agree	strongly agree	strongly agree	strongly agree	strongly agree	strongly agree	strongly agree	strongly agree	strongly agree
Women	19	Second	Morning	8.0	No			strongly agree	strongly agree	strongly agree	strongly agree	strongly agree	strongly agree	strongly agree	strongly agree	strongly agree	strongly agree	strongly agree	strongly agree	strongly agree	strongly agree	strongly agree	strongly agree	strongly agree	strongly agree	strongly agree	strongly agree	strongly agree	strongly agree	strongly agree	strongly agree	strongly agree	strongly agree	strongly agree	strongly agree	strongly agree	strongly agree	strongly agree	strongly agree	strongly agree	strongly agree	strongly agree	strongly agree	strongly agree	strongly agree	strongly agree	strongly agree
Women	23	Second	Afternoon	8.2	No			strongly agree	strongly agree	strongly agree	strongly agree	strongly agree	strongly agree	strongly agree	strongly agree	strongly agree	strongly agree	strongly agree	strongly agree	strongly agree	strongly agree	strongly agree	strongly agree	strongly agree	strongly agree	strongly agree	strongly agree	strongly agree	strongly agree	strongly agree	strongly agree	strongly agree	strongly agree	strongly agree	strongly agree	strongly agree	strongly agree	strongly agree	strongly agree	strongly agree	strongly agree	strongly agree	strongly agree	strongly agree	strongly agree	strongly agree	strongly agree
Women	19	Second	Afternoon	8.5	No			strongly agree	strongly agree	strongly agree	strongly agree	strongly agree	agree	strongly agree	strongly agree	strongly agree	strongly agree	strongly agree	strongly agree	strongly agree	strongly agree	strongly agree	strongly agree	strongly agree	strongly agree	strongly agree	strongly agree	strongly agree	strongly agree	strongly agree	strongly agree	strongly agree	strongly agree	strongly agree	strongly agree	strongly agree	strongly agree	strongly agree	strongly agree	strongly agree	strongly agree	strongly agree	strongly agree	strongly agree	strongly agree	strongly agree	strongly agree
Women	19	Second	Afternoon	8.2	No			strongly agree	strongly agree	strongly agree	strongly agree	strongly agree	strongly agree	strongly agree	strongly agree	strongly agree	strongly agree	strongly agree	strongly agree	strongly agree	strongly agree	strongly agree	strongly agree	strongly agree	strongly agree	strongly agree	strongly agree	strongly agree	strongly agree	strongly agree	strongly agree	strongly agree	strongly agree	strongly agree	strongly agree	strongly agree	strongly agree	strongly agree	strongly agree	strongly agree	strongly agree	strongly agree	strongly agree	strongly agree	strongly agree	strongly agree	strongly agree
Women	19	Second	Afternoon	8.0	No			strongly agree	strongly agree	strongly agree	strongly agree	strongly agree	strongly agree	strongly agree	strongly agree	strongly agree	strongly agree	strongly agree	strongly agree	strongly agree	strongly agree	strongly agree	strongly agree	strongly agree	strongly agree	strongly agree	strongly agree	strongly agree	strongly agree	strongly agree	strongly agree	strongly agree	strongly agree	strongly agree	strongly agree	strongly agree	strongly agree	strongly agree	strongly agree	strongly agree	strongly agree	strongly agree	strongly agree	strongly agree	strongly agree	strongly agree	strongly agree
Women	22	Second	Afternoon	7.0	No			strongly agree	strongly agree	strongly agree	strongly agree	strongly agree	strongly agree	strongly agree	strongly agree	strongly agree	strongly agree	strongly agree	strongly agree	strongly agree	strongly agree	strongly agree	agree	strongly agree	agree	strongly agree	strongly agree	strongly agree	strongly agree	strongly agree	strongly agree	strongly agree	strongly agree	strongly agree	strongly agree	strongly agree	strongly agree	strongly agree	strongly agree	strongly agree	strongly agree	strongly agree	strongly agree	strongly agree	strongly agree	strongly agree	strongly agree
Women	20	Second	Afternoon	7.2	No			strongly agree	strongly agree	strongly agree	strongly agree	strongly agree	strongly agree	strongly agree	strongly agree	strongly agree	strongly agree	strongly agree	strongly agree	strongly agree	strongly agree	strongly agree	strongly agree	strongly agree	strongly agree	strongly agree	strongly agree	strongly agree	strongly agree	strongly agree	strongly agree	strongly agree	strongly agree	strongly agree	strongly agree	strongly agree	strongly agree	strongly agree	strongly agree	strongly agree	strongly agree	strongly agree	strongly agree	strongly agree	strongly agree	strongly agree	strongly agree
